# Supplementary material for: Increased SBPase activity improves photosynthesis and grain yield in wheat grown in greenhouse conditions
Source: Philos Trans R Soc Lond B Biol Sci. 2017 Aug 14;372(1730):20160384. doi: 10.1098/rstb.2016.0384 (PMC5566882; doi:10.1098/rstb.2016.0384)
Supplement: Data file 2 [file rstb20160384supp3.csv]

	name	line	Vcmax	J
1	s35b.2.5	Sox23	108.2458338	216.3140846
2	s35b.2.3	Sox23	99.84831966	186.7884098
3	s35b.2.7	Sox23	113.8742428	198.7559002
4	s35b.2.1	Sox23	118.4577353	211.7687033
5	s35b.2.8	Sox23	100.4455783	174.7868473
6	s35b.2.6	Sox23	109.9732221	192.4475385
7	s35b.3.8	Sox23	109.3721814	202.3662586
8	s35b.3.9	Sox23	110.4026542	185.4926412
9	s35b.3.10	Sox23	114.5112057	189.8559745
14	s36.2.6c	WT	88.96383728	184.8267788
15	s36.2.7c	WT	95.16888018	190.4257901
16	s36.2.4c	WT	98.58274969	181.4051584
17	s36.2.9c	WT	105.2865113	191.2691962
18	s31.1.7c	WT	121.4582765	207.0722204
19	s31.1.8c	WT	114.2138562	209.5267731
20	s13.1.3c	WT	110.4265871	194.2589714
27	s78.9	Sox4	122.7429406	215.6775601
28	s78.17	Sox4	123.1228319	217.3913904
29	s78.11	Sox4	121.3305511	216.7315209
30	s78.15	Sox4	102.020854	190.0095395
31	s71.6.12	AZ	110.5793068	196.9220117
32	s71.6.11	AZ	121.3396811	212.1272047
33	s71.6.28	AZ	99.20153866	184.4243549
34	s71.6.29	AZ	114.6974982	210.617756
38	s11.1.7c	WT	101.0409808	178.4274818
39	s11.1.4c	WT	96.32417	171.7537235
40	s11.1.5c	WT	107.6031083	194.7757253
41	s11.1.3c	WT	101.2673364	204.9309427
