# Supplementary material for: Increased SBPase activity improves photosynthesis and grain yield in wheat grown in greenhouse conditions
Source: Philos Trans R Soc Lond B Biol Sci. 2017 Aug 14;372(1730):20160384. doi: 10.1098/rstb.2016.0384 (PMC5566882; doi:10.1098/rstb.2016.0384)
Supplement: Data file 3 [file rstb20160384supp4.csv]

	name	line	Obs	HHMMSS	FTime	EBal.	Photo	Cond	Ci	FCnt	DCnt	Fo	Fm	Fo.	Fm.	Fs	Fv.Fm	Fv..Fm.	PhiPS2	Adark	RedAbs	BlueAbs	X.Blue	LeafAbs	PhiCO2	qP	qN	NPQ	ParIn.Fs	PS2.1	ETR	Trmmol	VpdL	CTleaf	Area	BLC_1	StmRat	BLCond	Tair	Tleaf	TBlk	CO2R	CO2S	H2OR	H2OS	RH_R	RH_S	Flow	PARi
1	s31.19.1	WT	1	9:27:45	162.0000977	0	25.50044414	0.30457249	242.4753981	48	16	0	0	449.6855469	873.9819946	720.692688	#DIV/0!	0.485475045	0.175391836	-1	0.87	0.92	9.938494682	0.874969247	0.015137593	0.361278789	1.943540327	-1	2000.799316	0.5	153.5237952	5.197034039	1.746149064	24.03717613	2	4.644859791	1	9.289719582	20.12157249	24.03717613	19.09887505	400.0485229	389.0595703	10.35541534	12.40471077	44.32972717	53.10240173	500.9103394	2000.799316
2	s31.19.1	WT	2	9:31:16	373.0000977	0	19.48984772	0.323463495	185.6431261	49	17	0	0	442.5283203	813.3103638	680.326416	#DIV/0!	0.455892437	0.163509472	-1	0.87	0.92	9.938494682	0.874969247	0.011702927	0.358658004	1.837871898	-1	2001.020142	0.5	143.1387329	5.429773315	1.721201689	23.94338799	2	4.644859791	1	9.289719582	20.1156311	23.94338799	19.09807205	299.9364624	291.5221252	10.3439436	12.48498058	44.29544067	53.46391296	500.8771667	2001.020142
3	s31.19.1	WT	3	9:34:47	584.0000977	0	16.37274719	0.338894961	157.5259788	50	18	0	0	437.4562988	776.2332764	657.5366211	#DIV/0!	0.436437071	0.152913639	-1	0.87	0.92	9.938494682	0.874969247	0.009922887	0.350368128	1.774424733	-1	2000.956543	0.5	133.8587221	5.611473151	1.700533518	23.86581421	2	4.644859791	1	9.289719582	20.11347008	23.86581421	19.09740829	249.7884521	242.7073059	10.33994961	12.55238628	44.28284836	53.75804138	500.8989258	2000.956543
4	s31.19.1	WT	4	9:38:18	795.0000977	0	12.75869924	0.349613058	129.5984091	51	19	0	0	432.0473633	738.4993286	636.1738892	#DIV/0!	0.414965801	0.138558609	-1	0.87	0.92	9.938494682	0.874969247	0.007860886	0.333903682	1.709301784	-1	2000.382813	0.5	121.2577266	5.729028997	1.684964048	23.80469131	2	4.644859791	1	9.289719582	20.12028885	23.80469131	19.09848022	199.7910767	194.2523346	10.33903027	12.59774017	44.26293182	53.93280792	500.8926697	2000.382813
5	s31.19.1	WT	5	9:41:28	985.0000977	0	9.313426227	0.358614848	99.50763836	52	20	0	0	430.8256836	710.4202271	621.9332886	#DIV/0!	0.393562194	0.12455577	-1	0.87	0.92	9.938494682	0.874969247	0.005894158	0.316483066	1.648973713	-1	1999.80835	0.5	108.9720252	5.86431289	1.682949443	23.82401848	2	4.644859791	1	9.289719582	20.14162064	23.82401848	19.09858131	149.8085785	145.7485504	10.33976078	12.65169239	44.20759201	54.09223938	500.8901978	1999.80835
6	s31.19.1	WT	6	9:44:47	1184.000098	0	5.155199308	0.366888421	71.97862305	53	21	0	0	427.1113281	686.6835327	611.770874	#DIV/0!	0.378008489	0.109093425	-1	0.87	0.92	9.938494682	0.874969247	0.003518465	0.288600464	1.607738984	-1	1999.383301	0.5	95.42395922	5.993641555	1.682655782	23.8527298	2	4.644859791	1	9.289719582	20.15942383	23.8527298	19.09872246	99.80241394	97.51068878	10.34225559	12.70499229	44.17030716	54.26121902	500.9015503	1999.383301
7	s31.19.1	WT	7	9:47:28	1345.000098	0	0.57605888	0.376258179	45.37687443	54	22	0	0	425.9238281	672.6367188	609.7123413	#DIV/0!	0.36678475	0.093548829	-1	0.87	0.92	9.938494682	0.874969247	0.00090068	0.255051032	1.579241814	-1	1999.903809	0.5	81.84841183	6.068837243	1.663102948	23.75460434	2	4.644859791	1	9.289719582	20.14343071	23.75460434	19.09962845	49.52297592	49.17381287	10.3330555	12.72537136	44.1753006	54.40280151	500.9045105	1999.903809
8	s31.19.1	WT	8	9:50:59	1556.000098	0	23.46003896	0.389759596	281.6434934	55	23	0	0	422.5305176	710.4772949	602.4260864	#DIV/0!	0.405286389	0.152082564	-1	0.87	0.92	9.938494682	0.874969247	0.013980028	0.375247153	1.68148161	-1	1999.660767	0.5	133.0449959	6.171932729	1.635234254	23.62626839	2	4.644859791	1	9.289719582	20.15413857	23.62626839	19.09944344	400.5556335	390.2260742	10.34292316	12.77595425	44.1893425	54.58428192	500.8633423	1999.660767
9	s31.19.1	WT	9	9:54:30	1767.000098	0	34.59880642	0.405515116	381.4369614	56	24	0	0	439.0151367	804.15979	651.1654663	#DIV/0!	0.454069773	0.190253636	-1	0.87	0.92	9.938494682	0.874969247	0.020337426	0.418996478	1.831735908	-1	2000.537354	0.5	166.510806	6.270579534	1.599531917	23.44308853	2	4.644859791	1	9.289719582	20.14042664	23.44308853	19.09697914	549.9646606	534.8106079	10.34019184	12.81190109	44.21192932	54.78030777	500.8875122	2000.537354
10	s31.19.1	WT	10	9:57:29	1946.000098	0	38.15570113	0.420668163	516.9643788	57	25	0	0	437.7910156	806.2495728	650.4317017	#DIV/0!	0.457003104	0.193262578	-1	0.87	0.92	9.938494682	0.874969247	0.022377292	0.422891172	1.841631153	-1	1999.837402	0.5	169.085065	6.398581081	1.576014491	23.32538986	2	4.644859791	1	9.289719582	20.13544464	23.32538986	19.09988594	699.8626709	682.881897	10.31929302	12.84150696	44.13690186	54.92472458	500.8626404	1999.837402
11	s31.19.1	WT	11	10:00:16	2113.000098	0	40.33647809	0.426535988	704.5419669	58	26	0	0	432.8071289	779.984436	633.067627	#DIV/0!	0.445107993	0.188358642	-1	0.87	0.92	9.938494682	0.874969247	0.023624112	0.42317515	1.802152469	-1	1999.793701	0.5	164.7910193	6.483516595	1.575923028	23.33964157	2	4.644859791	1	9.289719582	20.1528759	23.33964157	19.09829521	900.2369995	881.8481445	10.31101322	12.86650372	44.05521393	54.97389603	500.8898621	1999.793701
12	s31.19.1	WT	12	10:02:56	2273.000098	0	40.36420461	0.420525318	896.4532281	59	27	0	0	430.8083496	761.6223755	621.2346191	#DIV/0!	0.434354395	0.184327248	-1	0.87	0.92	9.938494682	0.874969247	0.023639478	0.424370629	1.767891398	-1	1999.834229	0.5	161.2673054	6.421315993	1.582132449	23.35723305	2	4.644859791	1	9.289719582	20.15444374	23.35723305	19.09655571	1099.964233	1081.075684	10.30436993	12.83538532	44.0225029	54.8355484	500.8974609	1999.834229
13	s31.19.1	WT	13	10:06:27	2484.000098	0	40.9613139	0.392396022	1076.608908	60	28	0	0	425.7775879	746.4692993	607.4126587	#DIV/0!	0.429611388	0.186285813	-1	0.87	0.92	9.938494682	0.874969247	0.02399078	0.433614701	1.753190681	-1	1998.995972	0.5	162.9125325	6.176926823	1.626042363	23.55455971	2	4.644859791	1	9.289719582	20.17545128	23.55455971	19.09940147	1299.939087	1280.42627	10.30787182	12.74274731	43.97908783	54.36761475	500.9057617	1998.995972
14	s31.19.1	WT	14	10:09:49	2686.000098	0	41.95045889	0.35397873	1247.759301	61	29	0	0	424.3632813	732.2315674	598.9927979	#DIV/0!	0.420452081	0.181962613	-1	0.87	0.92	9.938494682	0.874969247	0.02456061	0.432778482	1.725482858	-1	1998.645996	0.5	159.1039042	5.787689617	1.681986383	23.79144669	2	4.644859791	1	9.289719582	20.18962479	23.79144669	19.09972382	1500.584106	1480.413574	10.32223988	12.60396004	44.00161362	53.72812271	500.9152222	1998.645996
15	s31.19.1	WT	15	10:12:34	2851.000098	0	23.57495948	0.332066427	263.0463793	62	30	0	0	424.967041	697.4157715	584.75	#DIV/0!	0.390654673	0.161547496	-1	0.87	0.92	9.938494682	0.874969247	0.014054161	0.413530176	1.641105554	-1	1998.458374	0.5	141.2401372	5.594453138	1.728830057	24.02467537	2	4.644859791	1	9.289719582	20.19754219	24.02467537	19.09517288	399.4579468	389.1742554	10.3478899	12.55389309	44.08872223	53.4877243	500.8352661	1998.458374
16	s36.26.1	WT	1	8:18:22	402.0000809	0	26.5378986	0.360170626	258.5899571	33	1	0	0	436.6191406	860.506897	694.3772583	#DIV/0!	0.492602393	0.193060206	-1	0.87	0.92	9.960170746	0.874980085	0.015732518	0.391918937	1.970840985	-1	2000.480835	0.5	168.9644476	5.433095421	1.553772206	23.05890465	2	4.644859791	1	9.289719582	19.97754669	23.05890465	19.10361481	399.9004517	388.4617004	10.46551895	12.60749531	45.20133591	54.45268631	500.9016724	2000.480835
17	s36.26.1	WT	2	8:21:53	612.0000809	0	21.08099695	0.399738788	197.4820577	34	2	0	0	418.5778809	757.9937134	622.1912231	#DIV/0!	0.447781857	0.179160444	-1	0.87	0.92	9.960170746	0.874980085	0.012617275	0.400106528	1.810878568	-1	2000.114868	0.5	156.7708241	5.834121984	1.509666884	22.86153412	2	4.644859791	1	9.289719582	19.99098587	22.86153412	19.10164261	299.9769592	290.8822327	10.41117191	12.71098804	44.92978668	54.8547287	500.9065247	2000.114868
18	s36.26.1	WT	3	8:25:24	823.0000809	0	17.94149777	0.445310821	170.3270301	35	3	0	0	407.204834	702.9347534	586.4975586	#DIV/0!	0.420707495	0.165644385	-1	0.87	0.92	9.960170746	0.874980085	0.010822579	0.393728153	1.726243637	-1	2000.255127	0.5	144.9540265	6.206406187	1.448791868	22.54954147	2	4.644859791	1	9.289719582	19.99294281	22.54954147	19.1015873	249.9891968	242.2253571	10.34776688	12.7941246	44.65206528	55.20843887	500.9079895	2000.255127
19	s36.26.1	WT	4	8:28:55	1034.000081	0	13.88011359	0.488575699	142.4408077	36	4	0	0	399.7329102	663.1921997	564.0941162	#DIV/0!	0.397259331	0.149425888	-1	0.87	0.92	9.960170746	0.874980085	0.008505365	0.376141922	1.659088313	-1	1999.471069	0.5	130.710099	6.632296052	1.417464797	22.4315033	2	4.644859791	1	9.289719582	20.03209114	22.4315033	19.1049614	199.8134003	193.758194	10.2956934	12.90967369	44.32060623	55.5731926	500.8970642	1999.471069
20	s36.26.1	WT	5	8:32:26	1245.000081	0	9.950932793	0.51984388	110.4591951	37	5	0	0	395.0605469	632.4963989	550.0350952	#DIV/0!	0.375394789	0.130374345	-1	0.87	0.92	9.960170746	0.874980085	0.006262627	0.347299294	1.601011298	-1	1998.464478	0.5	113.9873732	7.002354439	1.410907182	22.47753334	2	4.644859791	1	9.289719582	20.08605766	22.47753334	19.10102463	149.8239441	145.443924	10.29009724	13.04961586	44.14962006	55.98932266	500.8827515	1998.464478
21	s36.26.1	WT	6	8:35:28	1427.000081	0	5.591882587	0.533486734	77.63551107	38	6	0	0	393.3076172	611.9186401	544.8754883	#DIV/0!	0.357255048	0.109562199	-1	0.87	0.92	9.960170746	0.874980085	0.003769532	0.30667782	1.555827076	-1	1998.590576	0.5	95.79718526	7.120281108	1.399975453	22.429842	2	4.644859791	1	9.289719582	20.07393646	22.429842	19.1025238	99.69831848	97.18945313	10.27373219	13.0793438	44.11301804	56.15966415	500.9355164	1998.590576
22	s36.26.1	WT	7	8:37:51	1570.000081	0	0.722411111	0.543116449	45.77910479	39	7	0	0	392.0009766	596.4656372	543.6786499	#DIV/0!	0.342793697	0.088499628	-1	0.87	0.92	9.960170746	0.874980085	0.000985181	0.258171692	1.521592223	-1	1998.124512	0.5	77.36279789	7.201702342	1.392184844	22.42374611	2	4.644859791	1	9.289719582	20.08833694	22.42374611	19.10075378	49.49992371	49.07036591	10.30872059	13.146492	44.22330475	56.39704132	500.8877869	1998.124512
23	s36.26.1	WT	8	8:41:22	1781.000081	0	25.43029779	0.544263188	303.1034341	40	8	0	0	399.5185547	652.7965088	541.2231445	#DIV/0!	0.387989137	0.170915994	-1	0.87	0.92	9.960170746	0.874980085	0.015101275	0.440517473	1.633957925	-1	2000.277588	0.5	149.5688475	7.061709023	1.361982251	22.51913834	2	4.644859791	1	9.289719582	20.13002396	22.51913834	19.09903145	400.4099731	389.1586304	10.81993771	13.6012516	46.29687881	58.19770432	500.8899536	2000.277588
24	s36.26.1	WT	9	8:44:21	1960.000081	0	35.52644188	0.531208054	412.3204368	41	9	0	0	406.7456055	710.7006226	567.7962646	#DIV/0!	0.427683623	0.201075324	-1	0.87	0.92	9.960170746	0.874980085	0.020863541	0.470149693	1.747285313	-1	2000.880615	0.5	176.0143705	6.750802303	1.331950783	22.55785561	2	4.644859791	1	9.289719582	20.10097504	22.55785561	19.10254097	550.2905884	534.6645508	11.30391502	13.96172047	48.45451736	59.84726334	500.9057007	2000.880615
25	s36.26.1	WT	10	8:47:51	2170.000081	0	37.39481352	0.520999959	549.9849907	42	10	0	0	401.9350586	696.7936401	557.5838013	#DIV/0!	0.423164858	0.199786322	-1	0.87	0.92	9.960170746	0.874980085	0.021927721	0.472124088	1.733597568	-1	2001.155762	0.5	174.9100723	6.464572641	1.298881155	22.56377792	2	4.644859791	1	9.289719582	20.06698418	22.56377792	19.09968185	699.864563	683.1685181	11.7537241	14.29824638	50.48852539	61.41860962	500.8516235	2001.155762
26	s36.26.1	WT	11	8:51:03	2362.000081	0	39.10699758	0.512262116	737.7021442	43	11	0	0	396.1921387	670.3375244	541.6207275	#DIV/0!	0.408966194	0.19201789	-1	0.87	0.92	9.960170746	0.874980085	0.022904167	0.469520202	1.691950594	-1	2001.27832	0.5	168.1192161	6.265646324	1.279005414	22.61975098	2	4.644859791	1	9.289719582	20.05881882	22.61975098	19.0993557	900.0377808	882.2156982	12.12156582	14.58687019	52.09527206	62.69049454	500.89151	2001.27832
27	s36.26.1	WT	12	8:53:35	2514.000081	0	38.68719195	0.511752905	934.6109078	44	12	0	0	391.9382324	654.3748169	534.4122314	#DIV/0!	0.401049334	0.183323964	-1	0.87	0.92	9.960170746	0.874980085	0.022661973	0.457110756	1.66958659	-1	2001.494873	0.5	160.5247102	6.237865939	1.274501334	22.61418724	2	4.644859791	1	9.289719582	20.03429413	22.61418724	19.09972572	1100.004517	1081.863037	12.16814423	14.62236786	52.3742218	62.93770981	500.9041138	2001.494873
28	s36.26.1	WT	13	8:56:09	2668.000081	0	38.85642431	0.509495768	1128.558474	45	13	0	0	388.2851563	643.9380493	529.1263428	#DIV/0!	0.397014734	0.178296199	-1	0.87	0.92	9.960170746	0.874980085	0.022755472	0.449092147	1.658415314	-1	2001.77063	0.5	156.1437375	6.331160728	1.299248052	22.58058929	2	4.644859791	1	9.289719582	20.02069855	22.58058929	19.10120583	1300.148804	1281.394531	11.8304739	14.32223225	50.96438217	61.69860458	500.8900146	2001.77063
29	s36.26.1	WT	14	8:58:52	2831.000081	0	37.89680052	0.492112373	1322.340052	46	14	0	0	387.4194336	635.1089478	523.423645	#DIV/0!	0.389995315	0.175852195	-1	0.87	0.92	9.960170746	0.874980085	0.022207997	0.450908482	1.639331672	-1	2001.733765	0.5	154.0005536	6.315807074	1.339631228	22.63575745	2	4.644859791	1	9.289719582	20.01404762	22.63575745	19.10120583	1500.100586	1481.233032	11.52801037	14.01454735	49.68122864	60.39723587	500.8808594	2001.733765
30	s36.26.1	WT	15	9:01:05	2964.000081	0	24.8665617	0.479555475	294.0083645	47	15	0	0	393.3786621	634.696167	527.0036621	#DIV/0!	0.380209488	0.169675682	-1	0.87	0.92	9.960170746	0.874980085	0.014769921	0.446268931	1.613448385	-1	2001.531128	0.5	148.5765004	6.317492169	1.373335845	22.74067879	2	4.644859791	1	9.289719582	20.02220345	22.74067879	19.09924316	399.0559387	388.1478882	11.36765575	13.85521126	48.96668625	59.68194199	500.8902893	2001.531128
31	s78.9.3	AZ	1	8:16:28	370.5001189	0	27.38439525	0.474731596	284.9488944	33	1	0	0	348.4414063	649.0335693	526.6656494	#DIV/0!	0.463138083	0.188538661	-1	0.87	0.92	9.994706154	0.874997353	0.016214284	0.407089522	1.862676357	-1	2000.668457	0.5	165.025967	5.654221521	1.243612924	22.16487503	2	4.644859791	1	9.289719582	19.90237427	22.16487503	18.97360802	399.8059998	387.9740906	11.93929577	14.16906548	51.90229797	61.59551239	499.9714966	2000.668457
32	s78.9.3	AZ	2	8:20:34	616.500119	0	21.89208141	0.529947318	215.8743867	34	2	0	0	346.623291	626.3530273	516.222229	#DIV/0!	0.446600757	0.175828636	-1	0.87	0.92	9.994706154	0.874997353	0.013076771	0.393704294	1.807013676	-1	2000.681885	0.5	153.9020448	6.12972352	1.214519779	22.09126091	2	4.644859791	1	9.289719582	19.91088104	22.09126091	18.97168159	299.57901	290.1095276	11.92068195	14.33775711	51.79384995	62.29573059	499.9295959	2000.681885
33	s78.9.3	AZ	3	8:23:06	768.500121	0	18.38244631	0.556969166	183.0622738	35	3	0	0	344.6030273	614.6568604	511.8451843	#DIV/0!	0.439357063	0.167266784	-1	0.87	0.92	9.994706154	0.874997353	0.011074419	0.380708079	1.783666456	-1	2000.234497	0.5	146.3751531	6.351921419	1.200784304	22.05789566	2	4.644859791	1	9.289719582	19.93797684	22.05789566	18.97445488	250.6329956	242.6638336	11.91549683	14.41951275	51.68535614	62.54692078	500.0231628	2000.234497
34	s78.9.3	AZ	4	8:26:47	989.5001186	0	10.50962475	0.588107414	112.5084017	36	4	0	0	342.7143555	589.5215454	505.2988586	#DIV/0!	0.418656777	0.142866172	-1	0.87	0.92	9.994706154	0.874997353	0.006579531	0.341248919	1.720154222	-1	1999.214844	0.5	124.9584475	6.661815892	1.196301182	22.10795021	2	4.644859791	1	9.289719582	19.99528122	22.10795021	18.97368813	149.7025452	145.1118164	11.91828918	14.54437065	51.51285553	62.86322403	499.9786987	1999.214844
35	s78.9.3	AZ	5	8:29:39	1161.500123	0	5.563370523	0.602883645	79.82723227	37	5	0	0	341.3447266	578.2611694	505.3069153	#DIV/0!	0.409704914	0.126161427	-1	0.87	0.92	9.994706154	0.874997353	0.003752944	0.307932422	1.694067974	-1	1998.702026	0.5	110.3192722	6.828448355	1.197879658	22.15873337	2	4.644859791	1	9.289719582	20.03547668	22.15873337	18.97204971	99.59553528	97.10466003	11.91851807	14.61031246	51.38622665	62.99179077	499.9403076	1998.702026
36	s78.9.3	AZ	6	8:31:47	1289.500122	0	0.691827615	0.603540074	47.60653985	38	6	0	0	342.074707	569.2878418	506.9666443	#DIV/0!	0.399118193	0.109472209	-1	0.87	0.92	9.994706154	0.874997353	0.000967835	0.274285189	1.664220798	-1	1997.781616	0.5	95.68164582	6.942943655	1.216567907	22.30099678	2	4.644859791	1	9.289719582	20.07066536	22.30099678	18.97358322	50.91265106	50.49567413	11.91910267	14.65564728	51.277668	63.05067062	499.9874878	1997.781616
37	s78.9.3	AZ	7	8:35:54	1536.500122	0	28.20364169	0.599064045	301.5484146	39	7	0	0	347.559082	608.6040039	498.2781067	#DIV/0!	0.428924095	0.181276982	-1	0.87	0.92	9.994706154	0.874997353	0.016689517	0.422631846	1.751080709	-1	1999.799683	0.5	158.6009928	6.949972282	1.226212424	22.38347054	2	4.644859791	1	9.289719582	20.13898277	22.38347054	18.97189522	400.1482849	387.7860107	11.95509624	14.69484901	51.21463394	62.95150757	499.8876953	1999.799683
38	s78.9.3	AZ	8	8:39:11	1733.500122	0	35.34481441	0.59878485	426.2405307	40	8	0	0	347.885498	616.7067871	493.9438171	#DIV/0!	0.435898055	0.199062135	-1	0.87	0.92	9.994706154	0.874997353	0.020781038	0.456671309	1.772729219	-1	1998.796021	0.5	174.0739877	6.996188347	1.23478171	22.47406578	2	4.644859791	1	9.289719582	20.17445564	22.47406578	18.97227478	551.0189209	535.3816528	12.00081158	14.75817871	51.29811859	63.08463287	499.9651489	1998.796021
39	s78.9.3	AZ	9	8:42:39	1941.500122	0	38.3132003	0.598562841	562.2017643	41	9	0	0	344.5273438	606.4520264	487.1037598	#DIV/0!	0.431896789	0.196797539	-1	0.87	0.92	9.994706154	0.874997353	0.02247523	0.455658724	1.760243526	-1	1999.067749	0.5	172.1170606	7.013635195	1.238199026	22.51498222	2	4.644859791	1	9.289719582	20.1939106	22.51498222	18.96951866	699.8199463	682.578125	12.02765846	14.79187107	51.34985352	63.15114594	499.9536133	1999.067749
40	s78.9.3	AZ	10	8:46:36	2178.000122	0	36.90299554	0.584314097	759.6124255	42	10	0	0	341.4863281	593.9408569	479.605957	#DIV/0!	0.425049945	0.192502163	-1	0.87	0.92	9.994706154	0.874997353	0.021663088	0.452893044	1.739281511	-1	1999.615234	0.5	168.4064787	6.732524686	1.215598239	22.51851845	2	4.644859791	1	9.289719582	20.18120193	22.51851845	18.96995735	899.1896973	882.0517578	12.36849213	15.02126122	52.84407425	64.17796326	499.9601135	1999.615234
41	s78.9.3	AZ	11	8:51:00	2442.50012	0	37.62171731	0.544706445	945.6003578	43	11	0	0	340.3098145	580.5780029	472.7463074	#DIV/0!	0.413843079	0.185731624	-1	0.87	0.92	9.994706154	0.874997353	0.022080579	0.448797222	1.706027797	-1	1999.007324	0.5	162.4340175	6.363608161	1.22709458	22.77466965	2	4.644859791	1	9.289719582	20.19057274	22.77466965	18.96957588	1099.357422	1081.554443	12.8249054	15.33150005	54.76072693	65.46356964	499.9647217	1999.007324
42	s78.9.3	AZ	12	8:55:29	2711.500119	0	37.55822958	0.477938755	1125.738433	44	12	0	0	337.6992188	572.0235596	467.6283875	#DIV/0!	0.409641066	0.182501525	-1	0.87	0.92	9.994706154	0.874997353	0.022043958	0.445515697	1.693884758	-1	1999.036743	0.5	159.6114411	5.94492652	1.2976198	22.98749542	2	4.644859791	1	9.289719582	20.17406273	22.98749542	18.97045326	1300.104492	1282.026367	12.64882946	14.9919548	54.06385803	64.07889557	499.828186	1999.036743
43	s78.9.3	AZ	13	8:58:41	2903.50012	0	37.96963662	0.42912036	1304.807321	45	13	0	0	336.4665527	565.9846802	463.1549683	#DIV/0!	0.405520035	0.181682854	-1	0.87	0.92	9.994706154	0.874997353	0.022286146	0.448024359	1.682142476	-1	1998.410278	0.5	158.8456556	5.592727029	1.352794277	23.19673157	2	4.644859791	1	9.289719582	20.17855835	23.19673157	18.96788788	1500.691528	1482.186523	12.59666634	14.80080891	53.82913971	63.24806976	499.9631348	1998.410278
44	s78.9.3	AZ	14	9:02:34	3136.500121	0	25.37085878	0.410435565	278.5924263	46	14	0	0	342.7409668	567.2345581	465.0013733	#DIV/0!	0.395768537	0.180230882	-1	0.87	0.92	9.994706154	0.874997353	0.015074767	0.455394669	1.654994918	-1	1999.249146	0.5	157.6423394	5.412828766	1.366231069	23.22691154	2	4.644859791	1	9.289719582	20.13272858	23.22691154	18.96689987	399.5327148	388.5419617	12.58661079	14.72009754	53.9372406	63.07984161	499.946991	1999.249146
45	s31.1.6	WT	1	8:25:42	234.0000414	0	23.29972496	0.281268215	244.8926036	34	1	0	0	468.6486816	1078.942017	895.7164917	#DIV/0!	0.565640531	0.169819622	-1	0.87	0.92	9.98194313	0.874990972	0.01387629	0.300225341	2.302240588	-1	2001.356323	0.5	148.6914041	4.868366921	1.749201169	23.30839539	2	4.644859791	1	9.289719582	19.88776207	23.30839539	19.10775757	399.9471436	389.8872986	9.30419445	11.22599506	39.9611702	48.21523285	500.9588013	2001.356323
46	s31.1.6	WT	2	8:29:13	444.0000414	0	15.23669276	0.210932727	168.7440363	35	2	0	0	447.6655273	845.718689	716.1369629	#DIV/0!	0.470668518	0.153220838	-1	0.87	0.92	9.98194313	0.874990972	0.00927584	0.325538743	1.889175372	-1	2000.510132	0.5	134.1010456	3.83355515	1.822773876	23.66275787	2	4.644859791	1	9.289719582	19.9040451	23.66275787	19.10745049	299.9488525	293.4170227	9.597120285	11.1105442	41.17891693	47.6726532	500.978241	2000.510132
47	s31.1.6	WT	3	8:32:44	655.0000414	0	13.10599954	0.232425944	146.7883967	36	3	0	0	433.3493652	758.3111572	651.7633057	#DIV/0!	0.428533576	0.14050677	-1	0.87	0.92	9.98194313	0.874990972	0.008057259	0.32787809	1.749884084	-1	2000.842896	0.5	122.9939691	4.033433538	1.744519977	23.41204262	2	4.644859791	1	9.289719582	19.89783478	23.41204262	19.10666466	250.1164551	244.4902191	9.860473633	11.45236588	42.32591248	49.15908051	500.9436035	2000.842896
48	s31.1.6	WT	4	8:36:15	866.0000414	0	7.965913947	0.274421853	95.79949113	37	4	0	0	416.1057129	670.8799438	596.1108398	#DIV/0!	0.379761287	0.111449306	-1	0.87	0.92	9.98194313	0.874990972	0.00512173	0.293472004	1.612282463	-1	2000.664795	0.5	97.54955079	4.515256855	1.661302577	23.16749191	2	4.644859791	1	9.289719582	19.89370918	23.16749191	19.10725021	150.1363831	146.6916809	10.07949162	11.86075783	43.27561569	50.92336273	500.9585266	2000.664795
49	s31.1.6	WT	5	8:39:36	1067.000041	0	4.207356009	0.306247389	73.07857291	38	5	0	0	409.2600098	641.2769775	577.3753662	#DIV/0!	0.361804612	0.099647443	-1	0.87	0.92	9.98194313	0.874990972	0.002975072	0.275417837	1.566918248	-1	2000.397095	0.5	87.20792479	4.865867248	1.609485755	23.04779625	2	4.644859791	1	9.289719582	19.89616776	23.04779625	19.10516167	99.78546143	97.91537476	10.25419903	12.17332935	44.01853561	52.25684738	500.9178772	2000.397095
50	s31.1.6	WT	6	8:42:28	1239.000041	0	0.405353558	0.330252107	46.15021482	39	6	0	0	409.2509766	629.0837402	574.4888306	#DIV/0!	0.349449127	0.086784805	-1	0.87	0.92	9.98194313	0.874990972	0.000802552	0.248347465	1.5371588	-1	2001.283936	0.5	75.98466918	5.091050127	1.565511417	22.90914917	2	4.644859791	1	9.289719582	19.8753109	22.90914917	19.10528755	49.65015793	49.38793564	10.36902332	12.37646008	44.56930542	53.19789886	500.9414063	2001.283936
51	s31.1.6	WT	7	8:45:59	1450.000041	0	22.47760448	0.351599465	276.6438975	40	7	0	0	418.6694336	698.2897339	590.3057251	#DIV/0!	0.400435932	0.154640694	-1	0.87	0.92	9.98194313	0.874990972	0.01340352	0.386180863	1.667878469	-1	2001.849121	0.5	135.4343123	5.217404861	1.51040525	22.67632866	2	4.644859791	1	9.289719582	19.84913254	22.67632866	19.10495186	400.2083435	390.4216309	10.47821331	12.53499603	45.10955048	53.96416473	500.9770508	2001.849121
52	s31.1.6	WT	8	8:49:30	1661.000041	0	31.26252333	0.366349176	384.0172849	41	8	0	0	435.0212402	816.9006958	664.7371216	#DIV/0!	0.467473534	0.186269365	-1	0.87	0.92	9.98194313	0.874990972	0.018437511	0.398459702	1.877840943	-1	1999.827148	0.5	162.969927	5.290014816	1.472176596	22.5084877	2	4.644859791	1	9.289719582	19.81507874	22.5084877	19.10655594	549.7663574	536.152832	10.55136871	12.63665485	45.52129745	54.51774979	500.9544373	1999.827148
53	s31.1.6	WT	9	8:52:14	1825.000041	0	34.98981303	0.378714274	517.4671335	42	9	0	0	433.6774902	819.7711182	664.7283936	#DIV/0!	0.470977349	0.189129284	-1	0.87	0.92	9.98194313	0.874990972	0.020564295	0.401567686	1.890278229	-1	2000.148315	0.5	165.498688	5.36586804	1.44636423	22.40447044	2	4.644859791	1	9.289719582	19.7970295	22.40447044	19.10648727	699.9892578	684.5533447	10.60789108	12.72291565	45.81393433	54.94841766	500.9491272	2000.148315
54	s31.1.6	WT	10	8:54:56	1987.000041	0	36.81050734	0.392255762	709.2276571	43	10	0	0	428.767334	789.2711182	642.5053101	#DIV/0!	0.456755323	0.185951069	-1	0.87	0.92	9.98194313	0.874990972	0.021609163	0.407113086	1.84079116	-1	1999.728271	0.5	162.6834006	5.490221351	1.430728786	22.36689568	2	4.644859791	1	9.289719582	19.80164909	22.36689568	19.10528564	899.9137573	883.2816772	10.65371704	12.8175087	45.99729538	55.33943939	500.9586182	1999.728271
55	s31.1.6	WT	11	8:58:08	2179.000041	0	37.71115924	0.403674755	904.8834167	44	11	0	0	423.3427734	757.7814331	623.0790405	#DIV/0!	0.441339211	0.177758898	-1	0.87	0.92	9.98194313	0.874990972	0.022113848	0.402771596	1.789994965	-1	2000.636963	0.5	155.5869668	5.56096732	1.409861124	22.28760338	2	4.644859791	1	9.289719582	19.79287148	22.28760338	19.10401535	1100.094604	1082.635132	10.70409203	12.89562798	46.2396698	55.70669174	500.9505005	2000.636963
56	s31.1.6	WT	12	9:01:39	2390.000041	0	37.53919667	0.413720384	1104.300011	45	12	0	0	419.6164551	734.8791504	608.4399414	#DIV/0!	0.428999374	0.172054424	-1	0.87	0.92	9.98194313	0.874990972	0.022016444	0.401059849	1.751311564	-1	2000.561523	0.5	150.5883353	5.627310285	1.393478229	22.22758293	2	4.644859791	1	9.289719582	19.77496338	22.22758293	19.10634613	1299.835938	1281.969238	10.74372578	12.96118164	46.46157074	56.05102539	500.9681396	2000.561523
57	s31.1.6	WT	13	9:04:39	2570.000041	0	38.34703324	0.415961218	1297.571301	46	13	0	0	418.1176758	720.6787109	599.5558472	#DIV/0!	0.419827907	0.16806777	-1	0.87	0.92	9.98194313	0.874990972	0.022474392	0.400325388	1.723626512	-1	2000.877319	0.5	147.1222896	5.628226445	1.386462479	22.20848465	2	4.644859791	1	9.289719582	19.77173233	22.20848465	19.10432816	1500.609009	1481.969604	10.78272629	13.00049496	46.6379509	56.23034668	500.9590759	2000.877319
58	s31.1.6	WT	14	9:08:10	2781.000041	0	24.09114912	0.42207109	286.6828512	47	14	0	0	425.0866699	729.3944092	604.3870239	#DIV/0!	0.417206021	0.171385171	-1	0.87	0.92	9.98194313	0.874990972	0.014332676	0.410792659	1.715872223	-1	2000.735596	0.5	150.0156321	5.699688282	1.384469477	22.24272346	2	4.644859791	1	9.289719582	19.76924896	22.24272346	19.10554123	399.6504211	389.1463623	10.83104038	13.07691002	46.85249329	56.56758499	500.9332581	2000.735596
59	s36.26.2	WT	1	12:01:12	116.5004013	0	29.69234401	0.47286682	275.4635843	62	29	0	0	468.3256836	877.0718384	715.7058105	#DIV/0!	0.466034978	0.183982681	-1	0.87	0.92	9.98194313	0.874990972	0.017531089	0.394782987	1.872781846	-1	2000.864136	0.5	161.05274	5.990568694	1.302791633	22.60338783	2	4.644859791	1	9.289719582	19.89935493	22.60338783	19.10319328	400.1008301	387.3199768	12.14879417	14.5058012	52.07271957	62.17543411	500.9463806	2000.864136
60	s36.26.2	WT	2	12:04:23	307.5004013	0	23.36733992	0.476833549	202.9607282	63	30	0	0	466.1335449	848.7144775	703.4317017	#DIV/0!	0.450776961	0.171179802	-1	0.87	0.92	9.98194313	0.874990972	0.013915279	0.379743901	1.820753917	-1	2001.302002	0.5	149.8782883	6.025509781	1.299904674	22.62091255	2	4.644859791	1	9.289719582	19.89402008	22.62091255	19.10191917	300.0452271	290.0178528	12.1938839	14.56459522	52.28111649	62.44551086	500.9256592	2001.302002
61	s36.26.2	WT	3	12:07:05	469.5004013	0	18.73545012	0.483205572	172.7233038	64	31	0	0	465.4138184	828.4266968	697.2990723	#DIV/0!	0.438195534	0.158285127	-1	0.87	0.92	9.98194313	0.874990972	0.011268103	0.36122031	1.779978729	-1	2001.670898	0.5	138.6137647	6.040807752	1.286910248	22.55924988	2	4.644859791	1	9.289719582	19.87401772	22.55924988	19.10337067	249.9178009	241.8544617	12.2149868	14.59156036	52.43662643	62.6388092	500.9449768	2001.670898
62	s36.26.2	WT	4	12:10:36	680.5004013	0	10.73820902	0.488358908	105.9106102	65	32	0	0	464.9519043	794.1434326	688.050293	#DIV/0!	0.41452402	0.133594431	-1	0.87	0.92	9.98194313	0.874990972	0.00670422	0.322283931	1.708012001	-1	2001.013428	0.5	116.9531523	6.100754813	1.286447101	22.61995697	2	4.644859791	1	9.289719582	19.8919487	22.61995697	19.10310364	149.9404907	145.2991638	12.29827881	14.69830132	52.73309326	63.02401352	500.9189758	2001.013428
63	s36.26.2	WT	5	12:12:44	808.5004013	0	5.836117652	0.493355982	75.39394461	66	33	0	0	465.3383789	782.7973022	689.8118896	#DIV/0!	0.405544223	0.118786067	-1	0.87	0.92	9.98194313	0.874990972	0.003904903	0.292905336	1.682210919	-1	2000.763184	0.5	103.9763974	6.155923908	1.285447725	22.66481018	2	4.644859791	1	9.289719582	19.90650177	22.66481018	19.10260582	99.54904175	96.98061371	12.36243725	14.7838583	52.95895004	63.33197784	500.9385376	2000.763184
64	s36.26.2	WT	6	12:14:58	942.5004013	0	0.783944856	0.498479337	45.37773697	67	34	0	0	465.1469727	775.3893433	692.5272217	#DIV/0!	0.400111729	0.10686518	-1	0.87	0.92	9.98194313	0.874990972	0.00101881	0.267088346	1.666977082	-1	2001.174072	0.5	93.56095894	6.167480864	1.275318965	22.61989594	2	4.644859791	1	9.289719582	19.89336967	22.61989594	19.103405	49.42015457	48.98656464	12.38423252	14.81000328	53.0953064	63.49538803	500.9657593	2001.174072
65	s36.26.2	WT	7	12:18:29	1153.500401	0	27.34535367	0.499228406	289.7744042	68	35	0	0	461.8723145	793.9408569	665.3241577	#DIV/0!	0.4182535	0.161997834	-1	0.87	0.92	9.98194313	0.874990972	0.016186583	0.387319733	1.718961782	-1	2001.350342	0.5	141.8423454	6.093616013	1.258341514	22.5154438	2	4.644859791	1	9.289719582	19.88073158	22.5154438	19.10541153	400.2365112	388.3742676	12.40902615	14.80583	53.24229431	63.52604675	500.9500427	2001.350342
66	s36.26.2	WT	8	12:21:24	1328.500401	0	36.51146087	0.49661025	401.5980934	69	36	0	0	465.4550781	833.9171143	677.9588623	#DIV/0!	0.441844915	0.187018889	-1	0.87	0.92	9.98194313	0.874990972	0.021418235	0.423268171	1.79161675	-1	2001.597412	0.5	163.7705392	6.044802925	1.254483536	22.4907093	2	4.644859791	1	9.289719582	19.87287521	22.4907093	19.1043644	550.0107422	534.145874	12.42644024	14.80388546	53.34085083	63.54610062	500.9845276	2001.597412
67	s36.26.2	WT	9	12:24:48	1532.500401	0	40.11498679	0.495334954	534.4767522	70	37	0	0	464.0454102	838.5622559	676.4851685	#DIV/0!	0.446617819	0.193279731	-1	0.87	0.92	9.98194313	0.874990972	0.023503695	0.432763143	1.807069389	-1	1999.21936	0.5	169.0520097	5.992705723	1.246760301	22.43188858	2	4.644859791	1	9.289719582	19.85409546	22.43188858	19.10394669	699.9317627	682.2838745	12.42669296	14.78384972	53.40297699	63.53271103	500.9518738	1999.21936
68	s36.26.2	WT	10	12:27:39	1703.500401	0	41.39331666	0.493531741	725.0686576	71	38	0	0	460.0065918	823.8262329	667.2921753	#DIV/0!	0.441621821	0.190008586	-1	0.87	0.92	9.98194313	0.874990972	0.024238021	0.430251806	1.79090093	-1	1998.925781	0.5	166.1664997	5.980690555	1.248574866	22.44223976	2	4.644859791	1	9.289719582	19.85526276	22.44223976	19.10346222	900.2838745	881.65271	12.43029785	14.78275013	53.41495895	63.52381897	500.9478455	1998.925781
69	s36.26.2	WT	11	12:31:10	1914.500401	0	41.96131462	0.488851069	916.9954104	72	39	0	0	458.6218262	804.7491455	659.2147827	#DIV/0!	0.430105855	0.180844383	-1	0.87	0.92	9.98194313	0.874990972	0.024557964	0.420464825	1.754711834	-1	1999.316895	0.5	158.1831561	5.921717791	1.247459325	22.42198563	2	4.644859791	1	9.289719582	19.84100151	22.42198563	19.10339546	1100.063354	1080.754395	12.43183613	14.76127148	53.46548843	63.48366547	500.920166	1999.316895
70	s36.26.2	WT	12	12:34:30	2114.500401	0	41.42552686	0.481887696	1112.678865	73	40	0	0	456.6877441	793.5266724	651.9939575	#DIV/0!	0.424483436	0.178359115	-1	0.87	0.92	9.98194313	0.874990972	0.024250929	0.42017921	1.73756945	-1	1999.379761	0.5	156.0142171	5.87853876	1.255277473	22.46577835	2	4.644859791	1	9.289719582	19.84263992	22.46577835	19.10204887	1300.271606	1280.727417	12.44386959	14.75614548	53.5100174	63.45305634	500.9604797	1999.379761
71	s36.26.2	WT	13	12:36:54	2258.500401	0	41.51565929	0.476000305	1306.104291	74	41	0	0	456.9025879	786.5140381	649.0821533	#DIV/0!	0.419078916	0.17473545	-1	0.87	0.92	9.98194313	0.874990972	0.024300837	0.416951185	1.721404209	-1	1999.512451	0.5	152.8546705	5.821987889	1.257830053	22.46979332	2	4.644859791	1	9.289719582	19.83430862	22.46979332	19.10406494	1500.251221	1480.235229	12.44705105	14.7372427	53.55144119	63.40462494	500.9351807	1999.512451
72	s36.26.2	WT	14	12:40:25	2469.500401	0	26.57455427	0.467535467	286.4264429	75	42	0	0	462.3825684	781.2680664	648.0856323	#DIV/0!	0.408163999	0.170469574	-1	0.87	0.92	9.98194313	0.874990972	0.015760082	0.417649705	1.689657266	-1	1999.615356	0.5	149.1306512	5.76691601	1.267339981	22.5115757	2	4.644859791	1	9.289719582	19.82161713	22.5115757	19.10354996	399.7371216	388.2332458	12.44319344	14.7117815	53.57608414	63.34383392	500.9348755	1999.615356
87	s35b.2.3.3	Sox23	1	14:56:02	220.0000644	0	18.89671322	0.17201992	203.9021112	119	87	0	0	467.4914551	978.4282837	835.5740967	#DIV/0!	0.522201614	0.146003738	-1	0.87	0.92	9.895422935	0.874947711	0.011362339	0.27959266	2.092932979	-1	2001.389038	0.5	127.8343584	3.358305148	1.963436379	25.16191292	2	4.644859791	1	9.289719582	20.25750351	25.16191292	19.09727859	399.9755554	391.9049072	11.02625275	12.35060596	46.6948204	52.30329514	500.8977966	2001.389038
88	s35b.2.3.3	Sox23	2	14:59:33	431.0000644	0	13.20061939	0.166816565	158.6763578	120	88	0	0	447.9516602	830.4293213	704.6650391	#DIV/0!	0.460578223	0.151444896	-1	0.87	0.92	9.895422935	0.874947711	0.00811022	0.328814713	1.85383691	-1	2001.209473	0.5	132.5864966	3.211490326	1.935409933	24.99057579	2	4.644859791	1	9.289719582	20.25168037	24.99057579	19.09792328	299.9675598	294.3191833	11.03901291	12.30556965	46.76434326	52.12983322	500.881012	2001.209473
89	s35b.2.3.3	Sox23	3	15:02:46	624.0000644	0	12.81029105	0.212078789	140.1973845	121	89	0	0	445.3845215	805.2211304	685.8157349	#DIV/0!	0.446879243	0.148288949	-1	0.87	0.92	9.895422935	0.874947711	0.007889791	0.331832261	1.807923472	-1	2000.576782	0.5	129.7824943	3.878072189	1.847457273	24.67412758	2	4.644859791	1	9.289719582	20.26047897	24.67412758	19.0994072	249.9627533	244.4693146	11.0585041	12.58745003	46.82233047	53.29597473	500.9015808	2000.576782
90	s35b.2.3.3	Sox23	4	15:06:17	835.0000644	0	7.543812349	0.248792908	93.52114196	122	90	0	0	435.7502441	756.5905762	653.4104614	#DIV/0!	0.424060704	0.136375099	-1	0.87	0.92	9.895422935	0.874947711	0.004882075	0.321593342	1.736294096	-1	2000.161987	0.5	119.330745	4.41389712	1.799296005	24.53195953	2	4.644859791	1	9.289719582	20.27455902	24.53195953	19.09869194	149.9056549	146.6350098	11.06375027	12.80363274	46.80144119	54.16142273	500.8824768	2000.161987
91	s35b.2.3.3	Sox23	5	15:09:45	1043.000064	0	4.014395225	0.268210796	71.01214498	123	91	0	0	433.3869629	732.5664673	640.3103638	#DIV/0!	0.408399125	0.125935472	-1	0.87	0.92	9.895422935	0.874947711	0.002865677	0.308363715	1.690328805	-1	1999.904541	0.5	110.1816935	4.686865834	1.775870874	24.46645546	2	4.644859791	1	9.289719582	20.2774353	24.46645546	19.09825516	99.7589035	97.9726181	11.06849766	12.91577625	46.81338882	54.62631607	500.8807373	1999.904541
92	s35b.2.3.3	Sox23	6	15:12:06	1184.000064	0	0.140668522	0.276965123	47.18232519	124	92	0	0	431.9702148	720.8942261	636.1346436	#DIV/0!	0.400785581	0.117575616	-1	0.87	0.92	9.895422935	0.874947711	0.000651948	0.293362889	1.668851697	-1	1999.697388	0.5	102.8569507	4.804426646	1.764441482	24.44032097	2	4.644859791	1	9.289719582	20.28879356	24.44032097	19.09716988	49.54098129	49.3900795	11.08823681	12.98152161	46.86313629	54.86488342	500.9344482	1999.697388
93	s35b.2.3.3	Sox23	7	15:15:37	1395.000064	0	24.48030417	0.28282047	239.0848319	125	93	0	0	443.8557129	807.8770142	660.817688	#DIV/0!	0.450589997	0.182031824	-1	0.87	0.92	9.895422935	0.874947711	0.014558575	0.403985497	1.820134315	-1	2000.339233	0.5	159.2953421	4.834224356	1.739781155	24.31561661	2	4.644859791	1	9.289719582	20.26851273	24.31561661	19.09670639	400.54245	390.0142212	11.09453678	12.99982071	46.94599152	55.00810623	500.857666	2000.339233
94	s35b.2.3.3	Sox23	8	15:19:07	1605.000064	0	33.87093266	0.298783452	337.2176462	126	94	0	0	451.1906738	882.9713135	709.6452637	#DIV/0!	0.489008684	0.196298619	-1	0.87	0.92	9.895422935	0.874947711	0.01992237	0.401421541	1.956980418	-1	2000.508789	0.5	171.7947203	4.994672394	1.704505661	24.15795326	2	4.644859791	1	9.289719582	20.26343155	24.15795326	19.09920692	550.1798706	535.5870361	11.09652805	13.06484604	46.96884918	55.30024719	500.8761597	2000.508789
95	s35b.2.3.3	Sox23	9	15:22:38	1816.000064	0	39.75717971	0.322384091	464.1934471	127	95	0	0	446.2751465	875.2876587	697.4053955	#DIV/0!	0.490138879	0.203227204	-1	0.87	0.92	9.895422935	0.874947711	0.02328231	0.414631877	1.961318405	-1	2000.764404	0.5	177.8811372	5.245913361	1.663451665	23.98195076	2	4.644859791	1	9.289719582	20.25060654	23.98195076	19.09659958	700.0515137	682.7467651	11.08968735	13.1567688	46.97685623	55.73318481	500.8892212	2000.764404
96	s35b.2.3.3	Sox23	10	15:25:45	2003.000064	0	41.75372008	0.341169765	659.0730391	128	96	0	0	438.4074707	823.1192017	662.9655762	#DIV/0!	0.467382768	0.194569177	-1	0.87	0.92	9.895422935	0.874947711	0.024421257	0.416295144	1.877520929	-1	2000.8927	0.5	170.3138417	5.455204573	1.637768823	23.87501907	2	4.644859791	1	9.289719582	20.24915123	23.87501907	19.09684372	899.9606323	881.3696899	11.07277966	13.22210598	46.90666962	56.01167679	500.9081421	2000.8927
97	s35b.2.3.3	Sox23	11	15:29:16	2214.000064	0	43.41741402	0.357447532	854.5314034	129	97	0	0	431.904541	793.3234253	639.1380005	#DIV/0!	0.455575712	0.194353803	-1	0.87	0.92	9.895422935	0.874947711	0.025376857	0.426611424	1.836802696	-1	2000.475952	0.5	170.0898829	5.630923589	1.616289795	23.79115295	2	4.644859791	1	9.289719582	20.25894737	23.79115295	19.09818268	1100.232666	1080.467896	11.06865788	13.28708076	46.85955048	56.25131989	500.9058533	2000.475952
98	s35b.2.3.3	Sox23	12	15:32:19	2397.000064	0	43.66531148	0.363453142	1051.283886	130	98	0	0	428.2702637	774.2739868	628.8085327	#DIV/0!	0.446875046	0.187873358	-1	0.87	0.92	9.895422935	0.874947711	0.025514119	0.420415864	1.807909753	-1	2000.818481	0.5	164.4466356	5.691546	1.607756025	23.74939919	2	4.644859791	1	9.289719582	20.25206757	23.74939919	19.09812737	1300.478394	1280.133423	11.05560112	13.29802895	46.82441711	56.32189941	500.8731689	2000.818481
99	s35b.2.3.3	Sox23	13	15:35:28	2586.000064	0	43.07096901	0.360505398	1246.740028	131	99	0	0	428.2485352	757.8519287	618.0616455	#DIV/0!	0.434917932	0.184455931	-1	0.87	0.92	9.895422935	0.874947711	0.025174749	0.424116638	1.769654456	-1	2000.807739	0.5	161.4544751	5.647244957	1.607809327	23.72803307	2	4.644859791	1	9.289719582	20.24748039	23.72803307	19.09759521	1500.084961	1479.550781	11.03532028	13.26032448	46.75042725	56.17651367	500.8854065	2000.807739
100	s35b.2.3.3	Sox23	14	15:37:40	2718.000064	0	24.82538322	0.356905159	265.0705751	132	100	0	0	428.0083008	727.3549805	609.0505981	#DIV/0!	0.411555138	0.16265013	-1	0.87	0.92	9.895422935	0.874947711	0.014751879	0.3952086	1.699394566	-1	2000.862915	0.5	142.3717601	5.648479321	1.623567279	23.82176971	2	4.644859791	1	9.289719582	20.25210571	23.82176971	19.09804153	399.3603821	388.5715027	11.04438972	13.26983738	46.77363586	56.19853973	500.8902283	2000.862915
101	s35b.2.5.4	Sox23	1	12:08:16	515.000035	0	29.01498955	0.437939825	268.2087792	75	43	0	0	352.7160645	741.6037598	580.3245239	#DIV/0!	0.524387438	0.217473595	-1	0.87	0.92	9.969340324	0.87498467	0.017151951	0.414719308	2.102551697	-1	1999.973389	0.5	190.2835301	6.102976841	1.448003806	22.77141762	2	4.644859791	1	9.289719582	20.0792923	22.77141762	18.97001839	398.6306458	386.0819702	10.75114536	13.16024399	46.17731857	56.52465057	499.9928284	1999.973389
102	s35b.2.5.4	Sox23	2	12:12:34	772.5000523	0	23.03275119	0.464132779	200.7266459	76	44	0	0	342.6967773	651.1653442	518.0908813	#DIV/0!	0.473717727	0.204363552	-1	0.87	0.92	9.969340324	0.87498467	0.013736833	0.431403641	1.900121003	-1	1999.477051	0.5	178.7682198	6.363895371	1.428433229	22.72844696	2	4.644859791	1	9.289719582	20.08757782	22.72844696	18.96721649	299.0758667	289.1270752	10.77093983	13.28261089	46.23653793	57.01842117	500.0150146	1999.477051
103	s35b.2.5.4	Sox23	3	12:17:15	1053.500051	0	19.00900556	0.489621572	170.8928178	77	45	0	0	335.1179199	596.4949341	484.2486267	#DIV/0!	0.438188154	0.188176464	-1	0.87	0.92	9.969340324	0.87498467	0.011431406	0.429442152	1.779955349	-1	2000.439453	0.5	164.6876994	6.544665276	1.396170366	22.57943153	2	4.644859791	1	9.289719582	20.06220245	22.57943153	18.96872139	248.644043	240.4111023	10.77292442	13.35581875	46.313591	57.4176445	500.0015564	2000.439453
104	s35b.2.5.4	Sox23	4	12:21:13	1291.500054	0	9.344322109	0.500638116	110.5892831	78	46	0	0	319.6918945	527.0286865	451.5855408	#DIV/0!	0.393407033	0.143148082	-1	0.87	0.92	9.969340324	0.87498467	0.005908606	0.363867623	1.64855192	-1	2000.859375	0.5	125.3061969	6.655405395	1.389987543	22.56858826	2	4.644859791	1	9.289719582	20.04619598	22.56858826	18.97051811	148.7940979	144.6710358	10.77343655	13.40005016	46.35809326	57.66041183	499.9762878	2000.859375
105	s35b.2.5.4	Sox23	5	12:24:37	1495.500054	0	5.701131771	0.513690677	75.7924153	79	47	0	0	316.9013672	508.118927	448.1846008	#DIV/0!	0.376324419	0.117953343	-1	0.87	0.92	9.969340324	0.87498467	0.003828149	0.313435263	1.603397712	-1	2000.59375	0.5	103.2380068	6.776226399	1.381116927	22.55275345	2	4.644859791	1	9.289719582	20.05536461	22.55275345	18.96878624	98.83412933	96.29258728	10.78707886	13.46117687	46.39183044	57.89228821	499.9824524	2000.59375
106	s35b.2.5.4	Sox23	6	12:26:44	1622.500054	0	0.75230332	0.520044324	45.51995687	80	48	0	0	317.4274902	499.9826355	450.5205078	#DIV/0!	0.365122971	0.098927691	-1	0.87	0.92	9.969340324	0.87498467	0.001000974	0.270943487	1.575108177	-1	2000.718506	0.5	86.59131012	6.810823272	1.372130367	22.50829506	2	4.644859791	1	9.289719582	20.04824638	22.50829506	18.96759796	49.41743851	48.98308182	10.78935432	13.47690201	46.42184067	57.98517609	500.0122986	2000.718506
107	s35b.2.5.4	Sox23	7	12:32:53	1991.500045	0	30.74789632	0.52592105	280.6247411	81	49	0	0	338.6621094	626.4260254	492.1506348	#DIV/0!	0.459374139	0.214351552	-1	0.87	0.92	9.969340324	0.87498467	0.018136018	0.466616498	1.849708037	-1	2000.656738	0.5	187.6159089	6.802080573	1.355952622	22.41390038	2	4.644859791	1	9.289719582	20.0579834	22.41390038	18.96872139	399.2819519	385.9342041	10.79838657	13.48223972	46.43207169	57.97239304	500.0551758	2000.656738
108	s35b.2.5.4	Sox23	8	12:36:37	2215.500052	0	36.76890009	0.5406679	409.227124	82	50	0	0	338.2077637	637.2062378	494.4163208	#DIV/0!	0.469233439	0.224087444	-1	0.87	0.92	9.969340324	0.87498467	0.021582488	0.477560688	1.884067447	-1	2000.010986	0.5	196.0741552	6.90309045	1.340548524	22.3517189	2	4.644859791	1	9.289719582	20.06459808	22.3517189	18.97080231	549.751709	533.5697021	10.80939674	13.5334549	46.45861435	58.16656876	499.9649353	2000.010986
109	s35b.2.5.4	Sox23	9	12:41:22	2500.500049	0	37.80816382	0.552433337	552.9251612	83	51	0	0	331.3945313	604.2715454	474.1313477	#DIV/0!	0.451580115	0.215367079	-1	0.87	0.92	9.969340324	0.87498467	0.02218227	0.476918872	1.82342039	-1	1999.478149	0.5	188.3937232	7.026894345	1.337032613	22.3803463	2	4.644859791	1	9.289719582	20.08960152	22.3803463	18.96858597	698.2406616	681.2016602	10.84223652	13.61489582	46.52747726	58.42583847	499.9693909	1999.478149
110	s35b.2.5.4	Sox23	10	12:45:41	2759.50005	0	38.22862399	0.558754999	748.7085864	84	52	0	0	325.1394043	572.4139404	457.4233398	#DIV/0!	0.431985524	0.200887142	-1	0.87	0.92	9.969340324	0.87498467	0.022419745	0.465032115	1.760518513	-1	1999.732788	0.5	175.7496854	7.066575128	1.330127359	22.35464478	2	4.644859791	1	9.289719582	20.08350182	22.35464478	18.97071075	898.9381714	881.1539307	10.8538847	13.64228153	46.59135437	58.56081772	499.9411011	1999.732788
111	s35b.2.5.4	Sox23	11	12:49:39	2997.500053	0	38.14475838	0.550235753	942.3547479	85	53	0	0	323.4143066	556.1845093	449.5119629	#DIV/0!	0.41851256	0.191793451	-1	0.87	0.92	9.969340324	0.87498467	0.022371937	0.458274062	1.7197276	-1	1999.721802	0.5	167.7929863	6.989993677	1.334879252	22.37231255	2	4.644859791	1	9.289719582	20.08310318	22.37231255	18.96862221	1098.780518	1080.499878	10.86640072	13.62455463	46.64481354	58.48439026	499.9545593	1999.721802
112	s35b.2.5.4	Sox23	12	12:53:13	3211.500054	0	37.33749441	0.52303159	1134.857942	86	54	0	0	322.0183105	546.9578247	445.0158997	#DIV/0!	0.411255684	0.186379864	-1	0.87	0.92	9.969340324	0.87498467	0.021908082	0.453197054	1.698530198	-1	1999.948975	0.5	163.0753633	6.765729332	1.355467287	22.44401741	2	4.644859791	1	9.289719582	20.08038902	22.44401741	18.97122574	1299.19043	1280.786377	10.86834908	13.53841877	46.66075897	58.12408829	499.921936	1999.948975
113	s35b.2.5.4	Sox23	13	12:56:44	3422.500053	0	37.75640552	0.476810358	1316.993328	87	55	0	0	320.697998	539.4812622	441.0239258	#DIV/0!	0.405543769	0.182503719	-1	0.87	0.92	9.969340324	0.87498467	0.022140926	0.450022248	1.682209635	-1	2000.540161	0.5	159.7310846	6.378131144	1.394996092	22.57749367	2	4.644859791	1	9.289719582	20.06162071	22.57749367	18.96671867	1499.392578	1480.510742	10.85028267	13.36771297	46.63565826	57.45583344	499.9439392	2000.540161
114	s35b.2.5.4	Sox23	14	13:04:41	3899.500037	0	28.80921466	0.470730353	276.8302703	88	56	0	0	336.4475098	599.8458252	470.3240967	#DIV/0!	0.439110025	0.215925031	-1	0.87	0.92	9.969340324	0.87498467	0.017030466	0.491733321	1.782880859	-1	2000.430908	0.5	188.9717982	6.349197833	1.40554983	22.64265442	2	4.644859791	1	9.289719582	20.06464767	22.64265442	18.96992111	398.9752197	386.4684448	10.86595249	13.3719883	46.69103622	57.45948029	499.9367065	2000.430908
115	s35b.2.7.4	Sox23	1	11:53:20	112.0001268	0	23.44734331	0.324488866	261.8049618	77	45	0	0	416.5466309	769.6072998	635.0655518	#DIV/0!	0.458754314	0.1748187	-1	0.87	0.92	9.916912079	0.874958456	0.013967247	0.381072603	1.847589784	-1	2000.476318	0.5	152.9955289	5.283856291	1.669414306	23.52427292	2	4.644859791	1	9.289719582	20.19742393	23.52427292	19.09962082	399.8016357	389.6175842	10.18702888	12.27087975	43.37194061	52.24407196	500.9013672	2000.476318
116	s35b.2.7.4	Sox23	2	11:56:36	308.0001268	0	18.1726606	0.343619176	198.2224691	78	46	0	0	414.0925293	740.2733154	623.8543701	#DIV/0!	0.440622104	0.157264814	-1	0.87	0.92	9.916912079	0.874958456	0.010953441	0.356915399	1.787700243	-1	2000.526855	0.5	137.6364266	5.48813111	1.640696933	23.4176178	2	4.644859791	1	9.289719582	20.18774223	23.4176178	19.09990883	299.8777466	291.9819946	10.20651722	12.37069702	43.47957993	52.69894791	500.9046936	2000.526855
117	s35b.2.7.4	Sox23	3	11:59:18	470.0001268	0	15.29547334	0.362392536	168.0386152	79	47	0	0	412.5046387	728.4145508	620.0557251	#DIV/0!	0.433695224	0.148759831	-1	0.87	0.92	9.916912079	0.874958456	0.009311792	0.343005463	1.765833599	-1	2000.075073	0.5	130.163558	5.709625658	1.621553634	23.36591911	2	4.644859791	1	9.289719582	20.19958496	23.36591911	19.09777641	249.8431244	243.1816559	10.22024345	12.47151756	43.50407791	53.08698273	500.9090576	2000.075073
118	s35b.2.7.4	Sox23	4	12:01:26	598.0001268	0	8.930569655	0.37796385	103.3781768	80	48	0	0	413.480957	711.3115845	621.0442505	#DIV/0!	0.41870628	0.126902663	-1	0.87	0.92	9.916912079	0.874958456	0.005675529	0.303082778	1.720300711	-1	1999.771606	0.5	111.0218779	5.897319446	1.608298501	23.34098244	2	4.644859791	1	9.289719582	20.20531845	23.34098244	19.09879684	149.626709	145.7177887	10.23547363	12.56058121	43.550457	53.44344711	500.9011841	1999.771606
119	s35b.2.7.4	Sox23	5	12:03:54	746.0001268	0	4.578905686	0.394039188	76.00433053	81	49	0	0	413.9104004	696.6995239	619.3455811	#DIV/0!	0.405898259	0.111029131	-1	0.87	0.92	9.916912079	0.874958456	0.003186858	0.273539314	1.68321338	-1	2000.77771	0.5	97.1836529	6.040821324	1.58298184	23.23567772	2	4.644859791	1	9.289719582	20.18334198	23.23567772	19.09550667	99.54064178	97.47721863	10.24860096	12.63016796	43.66669846	53.8139534	500.8907776	2000.77771
120	s35b.2.7.4	Sox23	6	12:06:07	879.0001268	0	0.285023134	0.406952074	46.81497749	82	50	0	0	413.1518555	689.8027954	622.4627686	#DIV/0!	0.401058015	0.097622143	-1	0.87	0.92	9.916912079	0.874958456	0.000734006	0.243411524	1.669610789	-1	2000.893433	0.5	85.45347558	6.141527628	1.560463453	23.12974739	2	4.644859791	1	9.289719582	20.16767883	23.12974739	19.09884071	49.41447067	49.18006897	10.25146961	12.67257118	43.72042847	54.04593658	500.9041138	2000.893433
121	s35b.2.7.4	Sox23	7	12:09:38	1090.000127	0	22.16241811	0.422218742	294.7176395	83	51	0	0	410.9909668	702.4430542	597.2635498	#DIV/0!	0.41491205	0.149733852	-1	0.87	0.92	9.916912079	0.874958456	0.013227035	0.360880944	1.709144752	-1	2001.400269	0.5	131.1026253	6.204481458	1.522073424	22.91728973	2	4.644859791	1	9.289719582	20.14508629	22.91728973	19.09981728	400.153595	390.3375244	10.24761391	12.69351006	43.76400757	54.20958328	500.8981934	2001.400269
122	s35b.2.7.4	Sox23	8	12:12:54	1286.000127	0	32.00646462	0.431849342	401.2876616	84	52	0	0	416.2053223	749.4452515	612.5632324	#DIV/0!	0.444648797	0.182644454	-1	0.87	0.92	9.916912079	0.874958456	0.018845747	0.410761157	1.800662345	-1	2001.696411	0.5	159.9418584	6.264426895	1.504028595	22.82645798	2	4.644859791	1	9.289719582	20.14305305	22.82645798	19.09820938	550.0209351	535.9004517	10.25070572	12.72023964	43.78083801	54.32823563	500.8833313	2001.696411
123	s35b.2.7.4	Sox23	9	12:15:51	1463.000127	0	35.46605536	0.441778129	535.7404522	85	53	0	0	415.3276367	751.7637939	611.0419922	#DIV/0!	0.447529078	0.187188852	-1	0.87	0.92	9.916912079	0.874958456	0.020819833	0.418271933	1.810050012	-1	2001.815796	0.5	163.9311669	6.349427474	1.491800172	22.77620506	2	4.644859791	1	9.289719582	20.14023018	22.77620506	19.09682655	699.9102783	684.0149536	10.25377178	12.75668144	43.80351639	54.4957962	500.8914185	2001.815796
124	s35b.2.7.4	Sox23	10	12:18:38	1630.000127	0	35.87253976	0.447478246	730.4757252	86	54	0	0	411.8737793	737.8739624	602.5823975	#DIV/0!	0.441810119	0.183353217	-1	0.87	0.92	9.916912079	0.874958456	0.021056385	0.415004567	1.791505067	-1	2001.390381	0.5	160.5379748	6.415333125	1.488930261	22.77309418	2	4.644859791	1	9.289719582	20.13768005	22.77309418	19.10010719	899.8903198	883.3039551	10.25111008	12.77997684	43.79870605	54.60349655	500.8840637	2001.390381
125	s35b.2.7.4	Sox23	11	12:21:55	1827.000127	0	36.82330383	0.449570601	922.4539285	87	55	0	0	409.0356445	722.3825684	592.5947876	#DIV/0!	0.433768667	0.179666269	-1	0.87	0.92	9.916912079	0.874958456	0.021605084	0.414198356	1.766062635	-1	2000.857056	0.5	157.267886	6.4762915	1.49626543	22.83883667	2	4.644859791	1	9.289719582	20.1667099	22.83883667	19.09751701	1100.510132	1083.006226	10.26468372	12.81748104	43.77727127	54.66454697	500.8843994	2000.857056
126	s35b.2.7.4	Sox23	12	12:25:26	2038.000127	0	37.40500983	0.436709621	1110.316959	88	56	0	0	407.8552246	712.368103	586.1246948	#DIV/0!	0.427465628	0.177216537	-1	0.87	0.92	9.916912079	0.874958456	0.021942736	0.41457494	1.746620026	-1	2000.366943	0.5	155.0855561	6.387127378	1.516941077	22.95254135	2	4.644859791	1	9.289719582	20.18118668	22.95254135	19.09780312	1300.19873	1281.994141	10.28657055	12.80418396	43.83024979	54.55759811	500.8986206	2000.366943
127	s35b.2.7.4	Sox23	13	12:28:09	2201.000127	0	36.98721916	0.416066525	1299.487298	89	57	0	0	406.0302734	702.406189	581.2733765	#DIV/0!	0.42194377	0.172454079	-1	0.87	0.92	9.916912079	0.874958456	0.021709273	0.408713415	1.729935512	-1	1999.883911	0.5	150.8813965	6.224984069	1.548276185	23.11211586	2	4.644859791	1	9.289719582	20.19840431	23.11211586	19.09832382	1500.193848	1481.74353	10.31067944	12.76435471	43.88531494	54.32888412	500.9241638	1999.883911
128	s35b.2.7.4	Sox23	14	12:31:04	2376.000127	0	22.56530976	0.388523885	284.777339	90	58	0	0	408.5219727	688.1218872	578.0788574	#DIV/0!	0.40632324	0.159917933	-1	0.87	0.92	9.916912079	0.874958456	0.013464077	0.393573188	1.684418301	-1	2000.364502	0.5	139.9470485	5.994072068	1.591676032	23.3262558	2	4.644859791	1	9.289719582	20.18881035	23.3262558	19.09838867	399.5971985	389.6546021	10.33845329	12.70140457	44.0275116	54.09041595	500.8938599	2000.364502
129	s35b.3.8.3	Sox23	1	14:33:04	448.000044	0	20.04004265	0.207945324	224.0328422	103	71	0	0	356.6184082	677.8346558	549.4412842	#DIV/0!	0.473885843	0.189416948	-1	0.87	0.92	9.969340324	0.87498467	0.012035869	0.399710079	1.900728174	-1	1997.876953	0.5	165.5609919	3.708098383	1.804528231	24.41948891	2	4.644859791	1	9.289719582	20.14269447	24.41948891	18.96726799	398.7062073	390.1120605	11.0590477	12.52362633	47.25005341	53.50749969	500.0290833	1997.876953
130	s35b.3.8.3	Sox23	2	14:37:13	696.5000568	0	17.04411382	0.255159294	175.6928097	104	72	0	0	351.5415039	636.0842285	520.3348999	#DIV/0!	0.447334978	0.1819717	-1	0.87	0.92	9.969340324	0.87498467	0.010309998	0.406790681	1.809414312	-1	2000.214233	0.5	159.2395036	4.294855432	1.712136207	24.0579567	2	4.644859791	1	9.289719582	20.15820122	24.0579567	18.97013474	298.8414917	291.5223999	11.08978748	12.78590965	47.33592987	54.57570267	499.9571228	2000.214233
131	s35b.3.8.3	Sox23	3	14:41:44	967.5000557	0	14.78208045	0.304260526	157.5440519	105	73	0	0	346.5205078	616.5581665	506.6311035	#DIV/0!	0.437975966	0.178291472	-1	0.87	0.92	9.969340324	0.87498467	0.009019657	0.407080492	1.77928334	-1	1999.741089	0.5	155.9821093	4.873671238	1.637856889	23.79498291	2	4.644859791	1	9.289719582	20.17080498	23.79498291	18.96970177	249.117569	242.7310028	11.13038445	13.05456543	47.47133636	55.67801666	499.9579163	1999.741089
132	s35b.3.8.3	Sox23	4	14:45:35	1198.500058	0	8.74407021	0.339193774	99.34916339	106	74	0	0	336.0788574	567.9796753	483.4677429	#DIV/0!	0.408290698	0.148793938	-1	0.87	0.92	9.969340324	0.87498467	0.005569504	0.364431368	1.690019062	-1	1999.509521	0.5	130.1604861	5.285166927	1.598967515	23.67942429	2	4.644859791	1	9.289719582	20.17346764	23.67942429	18.96886444	148.8308716	145.0265045	11.15075207	13.23691368	47.54827118	56.44393921	499.9811707	1999.509521
133	s35b.3.8.3	Sox23	5	14:48:25	1368.500058	0	4.187343084	0.357491196	76.31415323	107	75	0	0	334.9130859	548.039856	478.7048035	#DIV/0!	0.38888918	0.126514617	-1	0.87	0.92	9.969340324	0.87498467	0.002964512	0.325323058	1.636364415	-1	1999.821777	0.5	110.688486	5.469565888	1.573061182	23.5796814	2	4.644859791	1	9.289719582	20.17028046	23.5796814	18.97019958	99.76406097	97.87500763	11.1608572	13.31952286	47.5990715	56.80539322	500.0046082	1999.821777
134	s35b.3.8.3	Sox23	6	14:51:10	1533.500058	0	0.019647147	0.37211122	48.16005336	108	76	0	0	334.5705566	535.1140747	477.6517029	#DIV/0!	0.374767788	0.107383406	-1	0.87	0.92	9.969340324	0.87498467	0.000582592	0.286533179	1.599405758	-1	2000.252075	0.5	93.97067624	5.613658797	1.553507022	23.4962635	2	4.644859791	1	9.289719582	20.15947342	23.4962635	18.96863747	49.58500671	49.46606827	11.15240955	13.36795521	47.59514618	57.05043793	499.9775696	2000.252075
135	s35b.3.8.3	Sox23	7	14:55:54	1817.500055	0	27.9420752	0.398294872	263.2512749	109	77	0	0	355.1179199	648.5126953	518.1603394	#DIV/0!	0.452411769	0.201002011	-1	0.87	0.92	9.969340324	0.87498467	0.016535585	0.44428997	1.826189722	-1	2000.366943	0.5	175.9059462	5.821924379	1.509517008	23.28065681	2	4.644859791	1	9.289719582	20.15604401	23.28065681	18.969841	399.5884094	387.5079651	11.1340332	13.43175125	47.52600479	57.33389664	499.9504395	2000.366943
136	s35b.3.8.3	Sox23	8	15:01:08	2131.500048	0	37.49184672	0.457754926	386.3393459	110	78	0	0	357.2636719	687.7389526	534.3502808	#DIV/0!	0.480524303	0.223033276	-1	0.87	0.92	9.969340324	0.87498467	0.021989441	0.464145674	1.92501787	-1	2000.571655	0.5	195.2064772	6.354973792	1.442595019	23.00897217	2	4.644859791	1	9.289719582	20.14879799	23.00897217	18.96887398	549.9157104	533.5622559	11.12491512	13.63231373	47.50538254	58.21242523	499.9875793	2000.571655
137	s35b.3.8.3	Sox23	9	15:04:59	2362.500058	0	38.80705841	0.489763585	535.5138373	111	79	0	0	350.7971191	657.6797485	513.7335205	#DIV/0!	0.466614078	0.218869789	-1	0.87	0.92	9.969340324	0.87498467	0.022745445	0.46905955	1.874815136	-1	2000.162109	0.5	191.523233	6.608720962	1.406820647	22.85954857	2	4.644859791	1	9.289719582	20.15395164	22.85954857	18.96820831	699.0743408	681.7484741	11.12785339	13.73516083	47.5014267	58.63123322	499.9754944	2000.162109
138	s35b.3.8.3	Sox23	10	15:08:55	2598.500058	0	39.5821688	0.510717479	733.8174555	112	80	0	0	344.2060547	620.7269287	492.8735962	#DIV/0!	0.445479101	0.205973556	-1	0.87	0.92	9.969340324	0.87498467	0.023187943	0.462364127	1.803358541	-1	2000.196167	0.5	180.2413805	6.784210437	1.387907822	22.78958893	2	4.644859791	1	9.289719582	20.15400314	22.78958893	18.96907997	899.861145	881.6351929	11.1290741	13.80538368	47.505867	58.93003845	499.9833984	2000.196167
139	s35b.3.8.3	Sox23	11	15:13:09	2852.500053	0	38.79009309	0.516606364	932.5284735	113	81	0	0	342.5939941	602.7746582	481.4700012	#DIV/0!	0.431638359	0.20124379	-1	0.87	0.92	9.969340324	0.87498467	0.022735609	0.466232406	1.759443156	-1	2000.174683	0.5	176.1006111	6.836405176	1.383349623	22.76855469	2	4.644859791	1	9.289719582	20.1546917	22.76855469	18.96799278	1099.189575	1080.715576	11.11959076	13.81676102	47.45860291	58.97016907	499.9275208	2000.174683
140	s35b.3.8.3	Sox23	12	15:17:05	3088.500058	0	39.95837771	0.509441939	1121.773007	114	82	0	0	339.0107422	589.56604	474.9494629	#DIV/0!	0.424982582	0.194408377	-1	0.87	0.92	9.969340324	0.87498467	0.023395898	0.457450224	1.739077754	-1	2000.794922	0.5	170.1719597	6.799495552	1.394243281	22.80383873	2	4.644859791	1	9.289719582	20.14385414	22.80383873	18.96907616	1299.478516	1280.012207	11.08495712	13.76752853	47.34382248	58.80107498	499.9593506	2000.794922
141	s35b.3.8.3	Sox23	13	15:20:50	3313.500057	0	40.00059165	0.491681295	1313.169316	115	83	0	0	337.515625	578.9710083	469.4721985	#DIV/0!	0.41704227	0.189126585	-1	0.87	0.92	9.969340324	0.87498467	0.023421678	0.453495003	1.715390238	-1	2000.652588	0.5	165.536859	6.624823208	1.404976879	22.81375122	2	4.644859791	1	9.289719582	20.13961601	22.81375122	18.96739197	1500.641602	1480.716187	11.06427288	13.67813778	47.26719666	58.43377304	499.9652405	2000.652588
142	s35b.3.8.3	Sox23	14	15:28:38	3782.00004	0	28.22420647	0.505202448	284.8190058	116	84	0	0	354.6853027	634.3485718	499.8096008	#DIV/0!	0.44086687	0.212089972	-1	0.87	0.92	9.969340324	0.87498467	0.016693107	0.481074871	1.788482824	-1	2000.806519	0.5	185.6503094	6.767929022	1.398632002	22.80784798	2	4.644859791	1	9.289719582	20.13959503	22.80784798	18.96625519	398.2279663	385.8916016	11.06232071	13.73274994	47.25296402	58.65976715	499.9186401	2000.806519
143	s35b.3.14.2	Sox23	1	10:50:41	528.5000314	0	28.8842791	0.503524375	283.6887738	61	29	0	0	384.4570313	898.880249	740.9725952	#DIV/0!	0.572293382	0.175671514	-1	0.87	0.92	9.969340324	0.87498467	0.017084077	0.306960589	2.338051267	-1	1999.175049	0.5	153.6464797	6.613286346	1.374527254	22.67460632	2	4.644859791	1	9.289719582	20.03459549	22.67460632	18.96898079	399.6835632	387.1065063	11.10721016	13.71610165	47.86963272	59.11338043	500.0267639	1999.175049
144	s35b.3.14.2	Sox23	2	10:59:10	1037.500031	0	22.26583341	0.442997934	200.2168832	62	30	0	0	363.9396973	715.0437012	587.9176025	#DIV/0!	0.491024539	0.177787873	-1	0.87	0.92	9.969340324	0.87498467	0.013306899	0.362075332	1.964731263	-1	1998.210815	0.5	155.422499	6.179937993	1.450593069	22.97705269	2	4.644859791	1	9.289719582	20.06145477	22.97705269	18.96926689	299.2322388	289.6090393	11.03260708	13.47152424	47.46445465	57.95715714	499.9501343	1998.210815
145	s35b.3.14.2	Sox23	3	11:03:40	1307.000048	0	17.92675029	0.420617971	166.4074376	63	31	0	0	358.0246582	669.6218872	556.1109009	#DIV/0!	0.465333101	0.169515048	-1	0.87	0.92	9.969340324	0.87498467	0.010825105	0.364287535	1.870323375	-1	1998.220947	0.5	148.1911311	5.995830075	1.47874027	23.08548355	2	4.644859791	1	9.289719582	20.06135559	23.08548355	18.96832657	249.8335266	242.0821838	11.01082706	13.37709141	47.36960983	57.54949951	499.9968262	1998.220947
146	s35b.3.14.2	Sox23	4	11:07:32	1539.000051	0	8.866951374	0.415392591	107.5452184	64	32	0	0	351.7565918	625.4786377	536.3019409	#DIV/0!	0.437620135	0.142573529	-1	0.87	0.92	9.969340324	0.87498467	0.005643847	0.325792891	1.778157545	-1	1998.054443	0.5	124.6282986	5.96219228	1.488044593	23.11452866	2	4.644859791	1	9.289719582	20.06250191	23.11452866	18.96606255	149.9245758	146.0295563	10.98218822	13.33524799	47.24023056	57.36199188	500.0030212	1998.054443
147	s35b.3.14.2	Sox23	5	11:11:15	1762.000047	0	4.437025653	0.417485824	77.54261614	65	33	0	0	351.1633301	605.1459961	529.0001831	#DIV/0!	0.419704778	0.125830483	-1	0.87	0.92	9.969340324	0.87498467	0.003105602	0.299807125	1.723260786	-1	2000.852783	0.5	110.1466893	6.020657524	1.495358617	23.15716171	2	4.644859791	1	9.289719582	20.07146072	23.15716171	18.9698391	99.30581665	97.29644775	10.95905018	13.33548546	47.11423492	57.33081055	499.9394836	2000.852783
148	s35b.3.14.2	Sox23	6	11:13:26	1893.000051	0	0.516312391	0.419124642	46.12070925	66	34	0	0	349.8486328	595.9686279	529.0973511	#DIV/0!	0.41297475	0.112206035	-1	0.87	0.92	9.969340324	0.87498467	0.00086619	0.271701927	1.703504236	-1	2000.668335	0.5	98.2113688	6.066848407	1.501094139	23.19243431	2	4.644859791	1	9.289719582	20.06707573	23.19243431	18.96973228	49.64196777	49.31571579	10.94453812	13.33927822	47.06307983	57.3608017	499.9223938	2000.668335
149	s35b.3.14.2	Sox23	7	11:17:54	2161.000048	0	27.25977679	0.421588797	272.3501533	67	35	0	0	358.6015625	650.4771118	531.3627319	#DIV/0!	0.448709945	0.18311848	-1	0.87	0.92	9.969340324	0.87498467	0.016163783	0.408099891	1.813927154	-1	1998.137085	0.5	160.0766191	6.001468611	1.476863846	23.01965141	2	4.644859791	1	9.289719582	20.05478668	23.01965141	18.96944046	399.4707336	387.6338501	10.91665936	13.28583813	46.97860336	57.17409515	499.8976135	1998.137085
150	s35b.3.14.2	Sox23	8	11:22:01	2408.000048	0	34.63274149	0.429218533	389.4034216	68	36	0	0	357.9023438	667.3184814	531.1842041	#DIV/0!	0.463670865	0.204001959	-1	0.87	0.92	9.969340324	0.87498467	0.020380829	0.439971484	1.864526715	-1	1998.144775	0.5	178.3330091	6.059407975	1.465816738	22.95661926	2	4.644859791	1	9.289719582	20.05888176	22.95661926	18.96430206	549.6083984	534.458252	10.89718819	13.28900242	46.88208771	57.17219162	499.9455566	1998.144775
151	s35b.3.14.2	Sox23	9	11:25:41	2628.000049	0	38.13313188	0.438058918	523.1509846	69	37	0	0	354.1164551	653.5905762	519.3565063	#DIV/0!	0.458198346	0.205379445	-1	0.87	0.92	9.969340324	0.87498467	0.022382371	0.44823262	1.845693886	-1	1998.195923	0.5	179.5417662	6.137488772	1.456056632	22.89148903	2	4.644859791	1	9.289719582	20.04829597	22.89148903	18.96781921	699.0397339	682.1096802	10.85423946	13.27695847	46.72477722	57.15398026	499.9342957	1998.195923
152	s35b.3.14.2	Sox23	10	11:28:46	2813.000049	0	38.69722148	0.442871539	718.8021151	70	38	0	0	349.8544922	629.6593018	507.3186951	#DIV/0!	0.444374932	0.194296513	-1	0.87	0.92	9.969340324	0.87498467	0.022703669	0.437235539	1.799774809	-1	1998.313477	0.5	169.8631104	6.194347848	1.454197476	22.88786125	2	4.644859791	1	9.289719582	20.04844475	22.88786125	18.96736717	900.6382446	882.9682617	10.8448	13.29007053	46.68077087	57.20628738	499.9057922	1998.313477
153	s35b.3.14.2	Sox23	11	11:34:30	3157.000043	0	38.95352047	0.440965562	910.1470331	71	39	0	0	347.2766113	612.2503662	495.10495	#DIV/0!	0.432786601	0.191335804	-1	0.87	0.92	9.969340324	0.87498467	0.022853337	0.44210196	1.763004896	-1	1998.043701	0.5	167.2521379	6.173857003	1.455241394	22.86997223	2	4.644859791	1	9.289719582	20.05893135	22.86997223	18.96716881	1098.685059	1080.432617	10.81420612	13.25140572	46.51332092	56.99603653	499.9216919	1998.043701
154	s35b.3.14.2	Sox23	12	11:38:21	3388.000051	0	38.60878775	0.432706231	1105.202302	72	40	0	0	346.7016602	601.7590942	489.2601318	#DIV/0!	0.423853061	0.186950166	-1	0.87	0.92	9.969340324	0.87498467	0.022649715	0.441073058	1.735668338	-1	1998.61145	0.5	163.4649606	6.07524938	1.45812505	22.84646606	2	4.644859791	1	9.289719582	20.05388641	22.84646606	18.96624184	1300.095825	1281.535522	10.78567028	13.18405819	46.4035759	56.72225189	499.9318848	1998.61145
155	s35b.3.14.2	Sox23	13	11:41:57	3604.000047	0	39.07112503	0.422011733	1294.977185	73	41	0	0	344.8552246	593.0924072	484.2906189	#DIV/0!	0.418547227	0.183448291	-1	0.87	0.92	9.969340324	0.87498467	0.022912058	0.438297709	1.719830134	-1	1998.789185	0.5	160.4172654	5.961197073	1.465508697	22.8418293	2	4.644859791	1	9.289719582	20.03553772	22.8418293	18.96919823	1500.628296	1481.467773	10.74982548	13.10300446	46.3033905	56.43938446	500.0119019	1998.789185
156	s35b.3.14.2	Sox23	14	11:46:02	3849.000047	0	25.51995893	0.412633769	276.9798523	74	42	0	0	349.5612793	592.071106	483.4599915	#DIV/0!	0.40959578	0.183442687	-1	0.87	0.92	9.969340324	0.87498467	0.015162472	0.447862736	1.693754832	-1	1998.952148	0.5	160.4254438	5.885360089	1.478200898	22.89664078	2	4.644859791	1	9.289719582	20.03199005	22.89664078	18.96928787	398.6896057	387.5689392	10.74662495	13.07006073	46.2974968	56.30708313	499.986969	1998.952148
157	s35b.3.14.4	Sox23	1	13:54:40	229.0000191	0	30.42295572	0.561132297	287.8224073	105	73	0	0	512.6855469	1426.352417	1221.980469	#DIV/0!	0.640561799	0.143282926	-1	0.87	0.92	9.916912079	0.874958456	0.017950742	0.223683221	2.782119421	-1	2000.677979	0.5	125.4091059	7.460555749	1.394922016	22.8314209	2	4.644859791	1	9.289719582	20.15054512	22.8314209	19.0979557	399.9003906	386.6008301	10.88087654	13.81870842	46.41333771	58.94491577	500.8768921	2000.677979
158	s35b.3.14.4	Sox23	2	13:58:11	440.0000191	0	23.45997357	0.491832041	204.0795889	106	74	0	0	495.5100098	1138.572632	964.8740234	#DIV/0!	0.564797189	0.152558215	-1	0.87	0.92	9.916912079	0.874958456	0.013976901	0.270111498	2.297779277	-1	2000.127441	0.5	133.4906059	6.964959195	1.474944129	23.18387032	2	4.644859791	1	9.289719582	20.15387154	23.18387032	19.09900665	299.8781433	289.7056885	10.87975979	13.62276173	46.39738846	58.09508896	500.916687	2000.127441
159	s35b.3.14.4	Sox23	3	14:01:42	651.0000191	0	19.3431595	0.452910104	165.4409804	107	75	0	0	474.9140625	949.0740967	801.9104614	#DIV/0!	0.499602756	0.155060217	-1	0.87	0.92	9.916912079	0.874958456	0.011625369	0.310367017	1.998412285	-1	1999.973389	0.5	135.6694427	6.624370377	1.517106766	23.35195541	2	4.644859791	1	9.289719582	20.15628624	23.35195541	19.09838104	249.9511414	241.5888519	10.88486958	13.49414253	46.40979004	57.53493881	500.9042969	1999.973389
160	s35b.3.14.4	Sox23	4	14:05:13	862.0000191	0	10.55797648	0.425884756	101.1040987	108	76	0	0	453.2094727	798.3773804	688.536438	#DIV/0!	0.432336782	0.137580228	-1	0.87	0.92	9.916912079	0.874958456	0.006606085	0.318224667	1.761607885	-1	1999.63269	0.5	120.3548765	6.390740576	1.552030351	23.50160408	2	4.644859791	1	9.289719582	20.15794563	23.50160408	19.09973145	149.9882507	145.4016113	10.88946629	13.40696716	46.42482758	57.15763855	500.8983459	1999.63269
161	s35b.3.14.4	Sox23	5	14:08:44	1073.000019	0	5.633715137	0.4218133	72.8063732	109	77	0	0	444.0024414	751.8499146	657.762207	#DIV/0!	0.409453359	0.125141608	-1	0.87	0.92	9.916912079	0.874958456	0.003793089	0.305630924	1.693346352	-1	1998.832153	0.5	109.4297725	6.379396987	1.563393114	23.56828117	2	4.644859791	1	9.289719582	20.17175865	23.56828117	19.09917641	99.63982391	97.14287567	10.89799595	13.41108131	46.41902924	57.1232872	500.8856812	1998.832153
162	s35b.3.14.4	Sox23	6	14:11:06	1215.000019	0	0.707214428	0.422837815	45.23017651	110	78	0	0	440.6428223	732.0633545	649.4158325	#DIV/0!	0.398081027	0.11289668	-1	0.87	0.92	9.916912079	0.874958456	0.000976037	0.283602261	1.661353181	-1	1999.099731	0.5	98.73544025	6.380172385	1.560019312	23.54768562	2	4.644859791	1	9.289719582	20.16629219	23.54768562	19.09959602	49.60245895	49.19478226	10.89521408	13.40839386	46.42373276	57.13221359	500.9291077	1999.099731
163	s35b.3.14.4	Sox23	7	14:14:37	1426.000019	0	27.44575457	0.421135305	271.8730617	111	79	0	0	446.8198242	797.0762329	652.0087891	#DIV/0!	0.439426487	0.18199946	-1	0.87	0.92	9.916912079	0.874958456	0.016263997	0.414174988	1.783887352	-1	1998.953735	0.5	159.1586618	6.326774791	1.552908529	23.49564362	2	4.644859791	1	9.289719582	20.17140388	23.49564362	19.09876633	400.3781738	388.4380188	10.89704323	13.38944912	46.4132309	57.02901077	500.8865356	1998.953735
164	s35b.3.14.4	Sox23	8	14:17:36	1605.000019	0	35.99242248	0.427960705	383.0506342	112	80	0	0	449.8283691	849.7094727	685.576355	#DIV/0!	0.47060921	0.193163808	-1	0.87	0.92	9.916912079	0.874958456	0.021152904	0.410454798	1.888963727	-1	1998.735596	0.5	168.9034588	6.380471015	1.542157995	23.4481144	2	4.644859791	1	9.289719582	20.18342972	23.4481144	19.09803009	550.027771	534.2950439	10.90074539	13.41424656	46.39206314	57.08917618	500.8855286	1998.735596
165	s35b.3.14.4	Sox23	9	14:21:07	1816.000019	0	39.08591258	0.437854219	519.2036602	113	81	0	0	445.4936523	827.7786865	666.3088989	#DIV/0!	0.46182034	0.195063959	-1	0.87	0.92	9.916912079	0.874958456	0.022921323	0.422380614	1.858115558	-1	1998.778442	0.5	170.5686168	6.468812385	1.529741512	23.40348434	2	4.644859791	1	9.289719582	20.19312859	23.40348434	19.09794998	699.9420166	682.5721436	10.91202736	13.46022511	46.41162109	57.24975586	500.8826904	1998.778442
166	s35b.3.14.4	Sox23	10	14:23:37	1966.000019	0	39.76419537	0.447895531	714.3981404	114	82	0	0	437.6914063	791.7589111	643.6088867	#DIV/0!	0.447191058	0.18711507	-1	0.87	0.92	9.916912079	0.874958456	0.0233129	0.418423104	1.808943241	-1	1998.458496	0.5	163.5917272	6.555599286	1.517047003	23.35831451	2	4.644859791	1	9.289719582	20.19968987	23.35831451	19.09708023	899.9580078	881.7718506	10.92615891	13.50846958	46.45136642	57.42977905	500.8725891	1998.458496
167	s35b.3.14.4	Sox23	11	14:27:08	2177.000019	0	40.49096763	0.455639954	908.7467184	115	83	0	0	433.1340332	759.7676392	622.1109009	#DIV/0!	0.429912501	0.181182682	-1	0.87	0.92	9.916912079	0.874958456	0.023727356	0.421440831	1.754116696	-1	1998.558105	0.5	158.4130295	6.613984578	1.505699046	23.31670189	2	4.644859791	1	9.289719582	20.21027756	23.31670189	19.09860802	1100.001099	1080.980347	10.9449234	13.54981232	46.49873352	57.56541824	500.9324036	1998.558105
168	s35b.3.14.4	Sox23	12	14:30:39	2388.000019	0	40.92024242	0.450729148	1100.698772	116	84	0	0	428.8710938	743.576355	610.3422852	#DIV/0!	0.423231937	0.179180079	-1	0.87	0.92	9.916912079	0.874958456	0.023972417	0.423361431	1.73379919	-1	1998.59375	0.5	156.6648925	6.551035726	1.50680431	23.31705093	2	4.644859791	1	9.289719582	20.19848442	23.31705093	19.09658241	1300.52417	1280.833862	10.95953941	13.54000378	46.59294891	57.56343079	500.8660278	1998.59375
169	s35b.3.14.4	Sox23	13	14:33:53	2582.000019	0	40.48356754	0.43965527	1292.666488	117	85	0	0	426.0100098	727.0254517	601.6829834	#DIV/0!	0.414037007	0.172404512	-1	0.87	0.92	9.916912079	0.874958456	0.023690755	0.416398798	1.706592416	-1	2001.288818	0.5	150.9439928	6.45855884	1.521031036	23.38386726	2	4.644859791	1	9.289719582	20.20387459	23.38386726	19.09756279	1499.849487	1479.86853	10.97121906	13.51519489	46.62348938	57.43441772	500.8907776	2001.288818
170	s35b.3.14.4	Sox23	14	14:36:27	2736.000019	0	25.78300961	0.429946472	280.3226707	118	86	0	0	428.8615723	714.4473877	596.0849609	#DIV/0!	0.399729666	0.165669899	-1	0.87	0.92	9.916912079	0.874958456	0.015295485	0.414454852	1.665916076	-1	2001.283813	0.5	145.0473264	6.41243069	1.542534003	23.50321198	2	4.644859791	1	9.289719582	20.20734406	23.50321198	19.09758377	399.6576538	388.3684692	10.98324776	13.50905609	46.66351318	57.39468002	500.8934937	2001.283813
171	s35b.2.5.3	Sox23	1	13:26:07	123.5002606	0	28.77941802	0.471445154	279.2215297	75	43	0	0	345.2026367	638.7407837	508.8143005	#DIV/0!	0.459557546	0.203410345	-1	0.87	0.92	9.994706154	0.874997353	0.017002312	0.442622141	1.850335762	-1	2001.711548	0.5	178.1358271	5.523068482	1.206035049	22.04499245	2	4.644859791	1	9.289719582	19.73161316	22.04499245	18.97445488	400.0283508	387.6596375	12.36577892	14.54296875	53.59745407	63.0341301	499.9790649	2001.711548
172	s35b.2.5.3	Sox23	2	13:29:42	338.5002587	0	20.61392316	0.47964723	214.2080187	76	44	0	0	342.7207031	612.0321045	497.3341064	#DIV/0!	0.440028226	0.187405199	-1	0.87	0.92	10.02020073	0.8750101	0.012350361	0.425893584	1.785804298	-1	2000.050171	0.5	163.9855551	5.563369677	1.195095641	21.99997139	2	4.644859791	1	9.289719582	19.72519302	21.99997139	18.97529221	299.7981262	290.9058838	12.38656998	14.57930279	53.70935059	63.21724319	500.0390015	2000.050171
173	s35b.2.5.3	Sox23	3	13:33:54	590.5002593	0	16.63009578	0.486664588	181.3576554	77	45	0	0	340.6665039	594.1759033	488.3080139	#DIV/0!	0.426657153	0.178176006	-1	0.87	0.92	10.02020073	0.8750101	0.010074798	0.417609326	1.744157105	-1	1999.886108	0.5	155.8969268	5.618804729	1.190438189	21.98678207	2	4.644859791	1	9.289719582	19.71920586	21.98678207	18.97567368	249.773468	242.5759735	12.38991928	14.60469723	53.7432251	63.35017395	499.981842	1999.886108
174	s35b.2.5.3	Sox23	4	13:37:46	822.5002607	0	7.563574563	0.491900747	117.6018531	78	46	0	0	336.7744141	567.1710815	480.388855	#DIV/0!	0.406220759	0.153008906	-1	0.87	0.92	10.02020073	0.8750101	0.004893793	0.376664418	1.684127588	-1	1999.845459	0.5	133.8739927	5.676090234	1.190295029	22.01558495	2	4.644859791	1	9.289719582	19.72595406	22.01558495	18.97694778	149.2183075	145.861618	12.41620922	14.65343571	53.83211517	63.53190613	499.9865723	1999.845459
175	s35b.2.5.3	Sox23	5	13:40:51	1007.500257	0	2.880730481	0.490463018	86.65330301	79	47	0	0	336.1518555	554.7130127	478.2843018	#DIV/0!	0.394007626	0.137780635	-1	0.87	0.92	10.02020073	0.8750101	0.002218042	0.349690274	1.650185783	-1	1999.542236	0.5	120.5318531	5.709836453	1.200605019	22.096035	2	4.644859791	1	9.289719582	19.73384094	22.096035	18.97632408	99.65259552	98.27590179	12.43063259	14.68094826	53.86813736	63.61988068	500.0196838	1999.542236
176	s35b.2.5.3	Sox23	6	13:43:17	1153.500261	0	-2.060259841	0.489312051	57.28427413	80	48	0	0	336.3779297	546.6275635	480.1167297	#DIV/0!	0.384630501	0.121674863	-1	0.87	0.92	10.02020073	0.8750101	-0.000606024	0.31634221	1.625039919	-1	1999.443481	0.5	106.4371085	5.702551302	1.20175398	22.10950851	2	4.644859791	1	9.289719582	19.73797417	22.10950851	18.97790718	50.5945549	51.30164719	12.44358444	14.6911211	53.91138458	63.64875412	499.9940186	1999.443481
177	s35b.2.5.3	Sox23	7	13:48:17	1453.500256	0	27.25004642	0.481864222	286.3428792	81	49	0	0	343.263916	599.9612427	482.5934753	#DIV/0!	0.427856515	0.195625582	-1	0.87	0.92	10.02020073	0.8750101	0.016143386	0.457222398	1.747813314	-1	1999.914673	0.5	171.1670573	5.574304205	1.192084345	22.01605988	2	4.644859791	1	9.289719582	19.7223568	22.01605988	18.97541428	399.1195374	387.3553467	12.43912697	14.63630295	53.94356537	63.47184372	499.9797058	1999.914673
178	s35b.2.5.3	Sox23	8	13:51:58	1674.500259	0	35.43458533	0.478161401	401.777496	82	50	0	0	342.1108398	604.7210083	478.9502258	#DIV/0!	0.434266653	0.2079815	-1	0.87	0.92	10.02020073	0.8750101	0.020822002	0.47892579	1.76761721	-1	1999.761841	0.5	181.9642425	5.535086588	1.192402913	22.00516129	2	4.644859791	1	9.289719582	19.72159004	22.00516129	18.97565269	549.9835205	534.6265259	12.43426418	14.61586475	53.92361069	63.38454819	500.0169678	1999.761841
179	s35b.2.5.3	Sox23	9	13:55:05	1861.500261	0	39.10928622	0.483279736	535.7038554	83	51	0	0	338.857666	593.3623657	472.1993713	#DIV/0!	0.428919518	0.204197302	-1	0.87	0.92	10.02020073	0.8750101	0.02292283	0.476073701	1.751066673	-1	1999.694458	0.5	178.6474057	5.524223446	1.178169792	21.91327667	2	4.644859791	1	9.289719582	19.72368622	21.91327667	18.9761734	699.7376099	682.5880737	12.43272114	14.60981178	53.90995026	63.35010529	500.0724792	1999.694458
180	s35b.2.5.3	Sox23	10	13:58:14	2050.50026	0	40.50885157	0.462546644	719.2788095	84	52	0	0	335.6945801	577.7094116	462.8840942	#DIV/0!	0.418921393	0.198759645	-1	0.87	0.92	10.02020073	0.8750101	0.023728082	0.474455704	1.72093756	-1	1999.240356	0.5	173.8506393	5.445273737	1.210609552	22.1005249	2	4.644859791	1	9.289719582	19.73461151	22.1005249	18.97619247	899.2143555	881.0921631	12.44262314	14.58890152	53.91504669	63.21506882	500.0127869	1999.240356
181	s35b.2.5.3	Sox23	11	14:02:51	2327.500256	0	43.02336949	0.439110501	896.3238563	85	53	0	0	334.0117188	563.367981	455.7921143	#DIV/0!	0.407116254	0.190951333	-1	0.87	0.92	10.02020073	0.8750101	0.025161907	0.46903392	1.686671303	-1	1999.52417	0.5	167.0445928	5.255344696	1.227731407	22.16820145	2	4.644859791	1	9.289719582	19.73499298	22.16820145	18.97583008	1098.591187	1079.113647	12.45669842	14.52826881	53.97377396	62.94970322	500.0065308	1999.52417
182	s35b.2.5.3	Sox23	12	14:07:37	2613.500257	0	44.28684092	0.412321513	1076.943889	86	54	0	0	331.5849609	556.4320068	450.1419983	#DIV/0!	0.40408719	0.191020659	-1	0.87	0.92	10.02020073	0.8750101	0.02588146	0.472721392	1.67809784	-1	1999.724609	0.5	167.1219908	5.027012942	1.247200923	22.24786758	2	4.644859791	1	9.289719582	19.72991371	22.24786758	18.9761982	1299.469849	1279.182739	12.48225594	14.46399498	54.10139084	62.69077301	499.9954224	1999.724609
183	s35b.2.5.3	Sox23	13	14:11:10	2826.500258	0	47.42026264	0.389275847	1247.604379	87	55	0	0	329.888916	549.6499023	447.0150757	#DIV/0!	0.399819932	0.186727636	-1	0.87	0.92	10.02020073	0.8750101	0.027676642	0.467029332	1.666166627	-1	1999.404541	0.5	163.3399216	4.8867852	1.280964074	22.42332649	2	4.644859791	1	9.289719582	19.7370224	22.42332649	18.97735596	1499.714722	1477.857666	12.4890604	14.41561031	54.10638428	62.45277786	499.9963074	1999.404541
184	s35b.2.5.3	Sox23	14	14:15:27	3083.500259	0	23.50397949	0.381652054	280.3000469	88	56	0	0	335.1437988	553.9793091	449.9416504	#DIV/0!	0.3950247	0.187800622	-1	0.87	0.92	10.02020073	0.8750101	0.014008783	0.475414884	1.652960046	-1	1999.047607	0.5	164.2491888	4.835060446	1.291587466	22.5071907	2	4.644859791	1	9.289719582	19.75273705	22.5071907	18.97528648	399.4806824	389.3274536	12.54270554	14.44853592	54.28567505	62.53424072	500.0655823	1999.047607
185	s35b.3.9.1	Sox23	1	13:53:00	105.0002915	0	27.25780637	0.51796549	293.0874354	76	43	0	0	424.4924316	752.8618774	613.6602173	#DIV/0!	0.436161606	0.184896678	-1	0.87	0.92	9.960170746	0.874980085	0.016141584	0.423917822	1.773557834	-1	2000.755981	0.5	161.8420628	5.993377919	1.194035746	22.33099937	2	4.644859791	1	9.289719582	19.82207489	22.33099937	19.10486984	399.7433472	387.9117126	12.79670429	15.15742874	55.05609512	65.21279907	500.0612183	2000.755981
186	s35b.3.9.1	Sox23	2	13:55:12	237.0002915	0	21.93421106	0.519649121	214.7731796	77	44	0	0	423.4223633	731.9788208	605.0311279	#DIV/0!	0.421537412	0.173430828	-1	0.87	0.92	9.960170746	0.874980085	0.013102712	0.411424521	1.728720267	-1	2000.435059	0.5	151.7815303	6.026939998	1.196994259	22.37334633	2	4.644859791	1	9.289719582	19.82598686	22.37334633	19.10375023	299.928894	290.455658	12.82345963	15.19742966	55.15891647	65.37033081	500.0354614	2000.435059
187	s35b.3.9.1	Sox23	3	13:56:53	338.0002915	0	18.38657937	0.523905968	178.8769643	78	45	0	0	421.1943359	715.1054077	596.9758911	#DIV/0!	0.411003844	0.165191754	-1	0.87	0.92	9.960170746	0.874980085	0.011074639	0.401922649	1.697803951	-1	2000.660767	0.5	144.5872485	6.06084941	1.19445383	22.36374283	2	4.644859791	1	9.289719582	19.82555962	22.36374283	19.10482788	249.7621155	241.8223572	12.82007217	15.20720387	55.14506531	65.41322327	500.0713501	2000.660767
188	s35b.3.9.1	Sox23	4	14:00:24	549.0002915	0	10.44611279	0.528836825	109.625001	79	46	0	0	413.7258301	656.8388062	567.4415894	#DIV/0!	0.370125781	0.136102216	-1	0.87	0.92	9.960170746	0.874980085	0.006539287	0.36771882	1.587618559	-1	2000.45813	0.5	119.1140068	6.121374716	1.195701686	22.38528442	2	4.644859791	1	9.289719582	19.8288269	22.38528442	19.10554886	149.7792053	145.2455139	12.81923294	15.23028088	55.13043976	65.49939728	500.0435181	2000.45813
189	s35b.3.9.1	Sox23	5	14:03:36	741.0002915	0	5.918091368	0.530331827	76.81501158	80	47	0	0	409.9619141	635.1802368	559.9639282	#DIV/0!	0.354573883	0.118417268	-1	0.87	0.92	9.960170746	0.874980085	0.003952948	0.333970645	1.549364014	-1	2000.17041	0.5	103.62158	6.136740241	1.195422444	22.38996506	2	4.644859791	1	9.289719582	19.83015442	22.38996506	19.10553169	99.83827972	97.23249054	12.82455635	15.24172401	55.14552689	65.53933716	500.0237122	2000.17041
190	s35b.3.9.1	Sox23	6	14:06:29	914.0002915	0	0.884606279	0.535414601	45.53022304	81	48	0	0	407.8811035	616.8146362	554.4345703	#DIV/0!	0.338729856	0.101132597	-1	0.87	0.92	9.960170746	0.874980085	0.001076926	0.298564166	1.512241266	-1	2000.030273	0.5	88.49034763	6.188303933	1.194633602	22.39783287	2	4.644859791	1	9.289719582	19.83196831	22.39783287	19.10539627	49.69920349	49.22354889	12.82510567	15.2624836	55.14227295	65.62191772	500.0336609	2000.030273
191	s35b.3.9.1	Sox23	7	14:10:00	1125.000291	0	25.42745763	0.530991116	302.6978759	82	49	0	0	408.6682129	653.4939575	546.6032715	#DIV/0!	0.374641176	0.163567979	-1	0.87	0.92	9.960170746	0.874980085	0.015102013	0.436599044	1.599081937	-1	1999.964966	0.5	143.1162174	6.12202045	1.191192681	22.36632538	2	4.644859791	1	9.289719582	19.84056854	22.36632538	19.10463715	400.8903503	389.7662048	12.83358955	15.24478436	55.14949417	65.51107025	500.0584412	1999.964966
192	s35b.3.9.1	Sox23	8	14:13:31	1336.000291	0	32.78886599	0.526500542	422.131105	83	50	0	0	410.8015137	694.2826538	563.9625854	#DIV/0!	0.408307969	0.18770463	-1	0.87	0.92	9.960170746	0.874980085	0.019308898	0.459713363	1.690068392	-1	1999.94458	0.5	164.2332618	6.059905729	1.188615489	22.33741379	2	4.644859791	1	9.289719582	19.83286858	22.33741379	19.10559464	550.272522	535.8588867	12.83650589	15.22343254	55.18625641	65.44805145	500.0281982	1999.94458
193	s35b.3.9.1	Sox23	9	14:16:50	1535.000291	0	33.72693784	0.522825526	564.5894582	84	51	0	0	407.2922363	680.5762939	556.618103	#DIV/0!	0.401548012	0.182137098	-1	0.87	0.92	9.960170746	0.874980085	0.019841478	0.453587348	1.670977822	-1	2000.296143	0.5	159.3899308	6.022565714	1.189156179	22.32732582	2	4.644859791	1	9.289719582	19.82200623	22.32732582	19.10471916	699.9868164	684.8466187	12.82924175	15.20158577	55.19142151	65.39725494	500.0129089	2000.296143
194	s35b.3.9.1	Sox23	10	14:19:47	1712.000291	0	34.27882718	0.51999166	757.6918013	85	52	0	0	402.9572754	663.4044189	545.3109131	#DIV/0!	0.392591813	0.178011334	-1	0.87	0.92	9.960170746	0.874980085	0.020155233	0.453425997	1.64633935	-1	2000.452026	0.5	155.7915756	5.992638267	1.189374291	22.31908989	2	4.644859791	1	9.289719582	19.81886673	22.31908989	19.10488319	899.9133911	884.0840454	12.82531548	15.18576336	55.18548203	65.34214783	500.0437012	2000.452026
195	s35b.3.9.1	Sox23	11	14:23:09	1914.000291	0	33.95720618	0.505815222	951.3029031	86	53	0	0	401.262207	645.8311157	535.8790283	#DIV/0!	0.378688643	0.170248978	-1	0.87	0.92	9.960170746	0.874980085	0.019974317	0.449575083	1.609498987	-1	2000.168579	0.5	148.9770214	5.913479083	1.204708519	22.39204597	2	4.644859791	1	9.289719582	19.82398033	22.39204597	19.1048851	1099.788818	1083.644287	12.8240099	15.15332794	55.1600647	65.17918396	500.0493774	2000.168579
196	s35b.3.9.1	Sox23	12	14:25:43	2068.000291	0	34.7222267	0.491788603	1141.008747	87	54	0	0	398.0073242	639.9776001	532.2287598	#DIV/0!	0.378091789	0.168363456	-1	0.87	0.92	9.960170746	0.874980085	0.020409428	0.445297836	1.607954329	-1	2000.366211	0.5	147.341645	5.816728091	1.217047521	22.43841171	2	4.644859791	1	9.289719582	19.82382393	22.43841171	19.10434151	1299.945068	1283.07251	12.81507111	15.10639095	55.12282181	64.97871399	500.0487671	2000.366211
197	s35b.3.9.1	Sox23	13	14:28:16	2221.000291	0	34.66257863	0.47544659	1333.219097	88	55	0	0	396.7070313	629.8932495	526.2745361	#DIV/0!	0.370199583	0.164502022	-1	0.87	0.92	9.960170746	0.874980085	0.020373805	0.444360366	1.587804601	-1	2000.517822	0.5	143.9732601	5.689176809	1.229193428	22.48386383	2	4.644859791	1	9.289719582	19.81799316	22.48386383	19.10492134	1500.359375	1483.121094	12.81915283	15.06031132	55.1600647	64.80364227	500.0535278	2000.517822
198	s35b.3.9.1	Sox23	14	14:30:29	2354.000291	0	22.10803407	0.45803411	301.985361	89	56	0	0	398.9025879	622.3731079	524.3078003	#DIV/0!	0.359061979	0.15756675	-1	0.87	0.92	9.960170746	0.874980085	0.013200512	0.438828833	1.560213262	-1	2000.663452	0.5	137.9135023	5.576435109	1.24832116	22.57880592	2	4.644859791	1	9.289719582	19.81295967	22.57880592	19.10557556	399.2041931	389.4924622	12.83011818	15.02711105	55.22421265	64.68065643	500.0141296	2000.663452
199	s78.9.4	Sox42	1	9:37:59	653.00008	0	31.04613336	0.452486995	264.3180995	47	15	0	0	365.3950195	791.8071899	624.3184204	#DIV/0!	0.538530309	0.211527215	-1	0.87	0.92	9.969340324	0.87498467	0.01832319	0.392786091	2.166989553	-1	1998.821899	0.5	184.974047	5.914361325	1.360564009	22.93535233	2	4.644859791	1	9.289719582	20.05569267	22.93535233	18.97083282	399.0915833	385.7572632	11.95097828	14.28350258	51.45663452	61.49964523	499.8776245	1998.821899
200	s78.9.4	Sox42	2	9:42:48	941.5000952	0	23.54440625	0.459065085	198.460955	48	16	0	0	355.7399902	696.7703857	556.7802734	#DIV/0!	0.489444446	0.200912833	-1	0.87	0.92	9.969340324	0.87498467	0.014040698	0.410491599	1.958650714	-1	1997.852417	0.5	175.6068812	6.049261649	1.372520081	23.02493286	2	4.644859791	1	9.289719582	20.08987999	23.02493286	18.97039413	299.4725952	289.3536072	11.9302187	14.31553745	51.26108932	61.51019287	499.9468689	1997.852417
201	s78.9.4	Sox42	3	9:46:46	1179.500099	0	19.08269328	0.467999603	169.0682486	49	17	0	0	350.8100586	653.7755127	531.203186	#DIV/0!	0.463408996	0.187483814	-1	0.87	0.92	9.969340324	0.87498467	0.011472751	0.404575258	1.863616783	-1	2000.570923	0.5	164.0922919	6.174409512	1.375348235	23.06263924	2	4.644859791	1	9.289719582	20.10740471	23.06263924	18.96998215	249.8751221	241.6443787	11.91680527	14.35137939	51.14753342	61.59684753	499.9476624	2000.570923
202	s78.9.4	Sox42	4	9:51:00	1433.500098	0	10.93660271	0.481363621	105.3062762	50	18	0	0	343.4243164	606.609314	508.3511047	#DIV/0!	0.433862441	0.161979394	-1	0.87	0.92	9.969340324	0.87498467	0.006820068	0.373342744	1.766355162	-1	2000.283691	0.5	141.7495906	6.319632494	1.370433721	23.04572296	2	4.644859791	1	9.289719582	20.11094856	23.04572296	18.96905518	150.7727661	146.0280762	11.87992668	14.37192822	50.97582626	61.66880417	499.9039612	2000.283691
203	s78.9.4	Sox42	5	9:55:02	1675.500098	0	6.013111606	0.490770201	75.25179143	51	19	0	0	341.1435547	586.4563599	502.1037598	#DIV/0!	0.418296777	0.143834402	-1	0.87	0.92	9.969340324	0.87498467	0.00400732	0.343857305	1.719089667	-1	2000.12085	0.5	125.8605018	6.429913476	1.368937697	23.0459404	2	4.644859791	1	9.289719582	20.11767006	23.0459404	18.96954918	100.2929535	97.63648224	11.85189342	14.38696003	50.83470917	61.70802307	499.9794922	2000.12085
204	s78.9.4	Sox42	6	9:57:14	1807.500099	0	0.773919148	0.492672426	46.29245539	52	20	0	0	339.9389648	575.7196045	502.9619751	#DIV/0!	0.409540752	0.126376849	-1	0.87	0.92	9.969340324	0.87498467	0.001013525	0.308581864	1.693596981	-1	2000.31665	0.5	110.5953126	6.46113031	1.370515141	23.05397034	2	4.644859791	1	9.289719582	20.11585999	23.05397034	18.96914482	50.41464615	49.97583389	11.83735275	14.38511753	50.77745819	61.70634079	499.9037781	2000.31665
205	s78.9.4	Sox42	7	10:02:14	2107.500094	0	31.70769968	0.497160714	272.1347848	53	21	0	0	351.5581055	660.1587524	520.519165	#DIV/0!	0.467464297	0.211524254	-1	0.87	0.92	9.969340324	0.87498467	0.018691006	0.452492854	1.877808368	-1	1999.939575	0.5	185.0748876	6.478836431	1.362594186	22.99178123	2	4.644859791	1	9.289719582	20.13154793	22.99178123	18.96759033	399.7148743	386.0310059	11.8038969	14.35829163	50.58531952	61.53211975	499.9862671	1999.939575
206	s78.9.4	Sox42	8	10:06:13	2346.500098	0	38.6166669	0.504142132	394.6692369	54	22	0	0	353.017334	680.9382935	526.9810181	#DIV/0!	0.481572211	0.226095781	-1	0.87	0.92	9.969340324	0.87498467	0.022642674	0.469495075	1.928908946	-1	1999.630615	0.5	197.7938048	6.52513939	1.354311124	22.94182014	2	4.644859791	1	9.289719582	20.13466072	22.94182014	18.96967697	549.8129883	532.9738159	11.78367233	14.35647297	50.48739243	61.51060867	499.9580078	1999.630615
207	s78.9.4	Sox42	9	10:11:15	2648.500094	0	43.10407893	0.516655494	527.2557162	55	23	0	0	349.7492676	665.8450928	512.9467163	#DIV/0!	0.474728775	0.229630552	-1	0.87	0.92	9.969340324	0.87498467	0.025196718	0.48370894	1.903778376	-1	2000.480591	0.5	200.9714941	6.583386191	1.335146193	22.80464935	2	4.644859791	1	9.289719582	20.11231422	22.80464935	18.96974945	699.026001	679.9915161	11.72068787	14.31664085	50.28525162	61.42266464	499.9423523	2000.480591
208	s78.9.4	Sox42	10	10:14:37	2850.500099	0	43.87995491	0.521516022	722.4360386	56	24	0	0	344.2099609	636.6612549	497.0342102	#DIV/0!	0.459351487	0.219311358	-1	0.87	0.92	9.969340324	0.87498467	0.0256384	0.477436919	1.849630537	-1	2000.603638	0.5	191.9519939	6.633189037	1.333403416	22.77528	2	4.644859791	1	9.289719582	20.09745598	22.77528	18.96902847	900.5170898	880.6256104	11.66939354	14.2851553	50.11046982	61.34301758	499.9257202	2000.603638
209	s78.9.4	Sox42	11	10:17:36	3029.500098	0	43.86533017	0.529233429	918.1050142	57	25	0	0	341.7561035	623.7895508	488.9343567	#DIV/0!	0.452129163	0.216187004	-1	0.87	0.92	9.969340324	0.87498467	0.025624083	0.478153196	1.825247726	-1	2001.069092	0.5	189.2614292	6.681949293	1.324670373	22.70675278	2	4.644859791	1	9.289719582	20.08897591	22.70675278	18.9668293	1098.768433	1078.338379	11.62350368	14.25840092	49.93647766	61.25643539	499.9569092	2001.069092
210	s78.9.4	Sox42	12	10:21:18	3251.500098	0	44.21773079	0.534215201	1114.110167	58	26	0	0	340.9438477	610.7548218	483.3919067	#DIV/0!	0.441766425	0.208533622	-1	0.87	0.92	9.969340324	0.87498467	0.02586105	0.472044977	1.791364842	-1	1998.306763	0.5	182.3092451	6.709192216	1.318437088	22.63653946	2	4.644859791	1	9.289719582	20.06716919	22.63653946	18.96988678	1299.403076	1278.285767	11.55834866	14.20387077	49.72310257	61.10392761	500.0068359	1998.306763
211	s78.9.4	Sox42	13	10:25:05	3478.500096	0	43.07698534	0.534558253	1313.02369	59	27	0	0	341.3959961	605.1832886	478.7560425	#DIV/0!	0.435880001	0.208907365	-1	0.87	0.92	9.969340324	0.87498467	0.025207197	0.479277242	1.772672484	-1	1998.420532	0.5	182.6463857	6.712762692	1.318374114	22.59408569	2	4.644859791	1	9.289719582	20.06403923	22.59408569	18.96875	1498.929932	1477.72876	11.48760319	14.13506889	49.42620468	60.81711578	499.9405518	1998.420532
212	s78.9.4	Sox42	14	10:29:06	3719.500096	0	30.33930139	0.546141452	284.7927089	60	28	0	0	345.8884277	609.0263062	482.1513367	#DIV/0!	0.432063239	0.208324285	-1	0.87	0.92	9.969340324	0.87498467	0.017921817	0.482161558	1.760759416	-1	1998.512329	0.5	182.1449686	6.851934708	1.318638159	22.59897804	2	4.644859791	1	9.289719582	20.06268501	22.59897804	18.96893883	398.4072876	385.213623	11.43882084	14.14127922	49.21782303	60.84569168	499.9181213	1998.512329
213	s78.11.7	Sox42	1	10:44:04	201.000115	0	24.47072814	0.327046904	257.2124807	63	31	0	0	456.7062988	851.9254761	716.3955078	#DIV/0!	0.463912852	0.159086648	-1	0.87	0.92	9.916912079	0.874958456	0.014563942	0.342923563	1.865368352	-1	1998.825928	0.5	139.1124958	5.416836063	1.698832719	23.82536507	2	4.644859791	1	9.289719582	20.19918251	23.82536507	19.09773827	399.9774475	389.3641663	10.36342716	12.49932384	44.14358521	53.24155426	500.8790283	1998.825928
214	s78.11.7	Sox42	2	10:47:02	379.000115	0	18.98931406	0.343222326	193.8505266	64	32	0	0	453.4655762	820.1569214	702.7982178	#DIV/0!	0.447099007	0.143092987	-1	0.87	0.92	9.916912079	0.874958456	0.011424363	0.320047651	1.808642077	-1	1999.762695	0.5	125.1855636	5.586998741	1.672535898	23.70119858	2	4.644859791	1	9.289719582	20.16744804	23.70119858	19.09758759	299.9299316	291.6965332	10.33852482	12.54149437	44.12287521	53.5247345	500.8629761	1999.762695
215	s78.11.7	Sox42	3	10:49:50	547.000115	0	15.77638539	0.362321031	165.4797314	65	33	0	0	452.7514648	803.0077515	693.9415283	#DIV/0!	0.436180455	0.13582213	-1	0.87	0.92	9.916912079	0.874958456	0.009590866	0.311389766	1.773617125	-1	1999.185791	0.5	118.7903413	5.79153131	1.645730585	23.57935333	2	4.644859791	1	9.289719582	20.16526222	23.57935333	19.09750938	249.7316895	242.8706665	10.31069851	12.59408569	44.00914764	53.75532913	500.8867798	1999.185791
216	s78.11.7	Sox42	4	10:52:41	718.000115	0	9.012522412	0.381343126	103.3779556	66	34	0	0	450.9367676	779.6586914	689.0696411	#DIV/0!	0.421622856	0.11619065	-1	0.87	0.92	9.916912079	0.874958456	0.005725119	0.275579582	1.728975651	-1	1998.810059	0.5	101.601506	6.056381398	1.638224496	23.58468056	2	4.644859791	1	9.289719582	20.19049835	23.58468056	19.09640884	149.749176	145.7980347	10.29045582	12.67802238	43.85254288	54.02710342	500.8948059	1998.810059
217	s78.11.7	Sox42	5	10:54:33	830.000115	0	4.813525316	0.393114578	74.78557572	67	35	0	0	449.7648926	771.2443237	689.0187378	#DIV/0!	0.416832152	0.106614186	-1	0.87	0.92	9.916912079	0.874958456	0.003323878	0.255772463	1.714772176	-1	1998.973755	0.5	93.23511815	6.173629043	1.621976937	23.50901031	2	4.644859791	1	9.289719582	20.1746769	23.50901031	19.09802818	99.48944855	97.32748413	10.27352715	12.7073307	43.82288742	54.20454788	500.8768005	1998.973755
218	s78.11.7	Sox42	6	10:57:00	977.000115	0	0.990663531	0.40787222	43.85764947	68	36	0	0	449.5366211	760.8221436	689.0964355	#DIV/0!	0.409143615	0.094273949	-1	0.87	0.92	9.916912079	0.874958456	0.001138018	0.230417745	1.692458652	-1	1999.222656	0.5	82.45372901	6.317230775	1.602100309	23.41385651	2	4.644859791	1	9.289719582	20.1718502	23.41385651	19.09839439	49.60421753	49.08482742	10.24973965	12.74008846	43.72640228	54.35047913	500.8735046	1999.222656
219	s78.11.7	Sox42	7	11:00:31	1188.000115	0	22.60513065	0.428908262	294.302716	69	37	0	0	447.7702637	762.7363892	658.9211426	#DIV/0!	0.412942309	0.136108947	-1	0.87	0.92	9.916912079	0.874958456	0.013492707	0.329607657	1.703410099	-1	1999.49292	0.5	119.0594799	6.456822599	1.560864036	23.18803406	2	4.644859791	1	9.289719582	20.15535736	23.18803406	19.09873009	400.5699158	390.536377	10.215168	12.76058578	43.62351608	54.49362946	500.8552856	1999.49292
220	s78.11.7	Sox42	8	11:03:29	1366.000115	0	32.83784774	0.438022282	399.224371	70	38	0	0	453.8718262	796.8272705	665.6539307	#DIV/0!	0.430401239	0.164619541	-1	0.87	0.92	9.916912079	0.874958456	0.019341069	0.382479246	1.755621796	-1	1999.561768	0.5	144.0036993	6.528532055	1.546899797	23.10504913	2	4.644859791	1	9.289719582	20.15392113	23.10504913	19.10019493	550.1210938	535.6133423	10.18426228	12.75773048	43.49472046	54.48543549	500.899353	1999.561768
221	s78.11.7	Sox42	9	11:06:06	1523.000115	0	36.42047705	0.446453358	532.7508121	71	39	0	0	453.592041	803.6573486	664.9547729	#DIV/0!	0.435590253	0.172589196	-1	0.87	0.92	9.916912079	0.874958456	0.021391022	0.396219142	1.771762456	-1	1999.357056	0.5	150.9598315	6.606818559	1.537281268	23.05342484	2	4.644859791	1	9.289719582	20.16000175	23.05342484	19.10115433	699.9844971	683.6387939	10.16099644	12.76534271	43.3790741	54.4974823	500.8919373	1999.357056
222	s78.11.7	Sox42	10	11:08:34	1671.000115	0	38.33445431	0.45676493	722.7407415	72	40	0	0	451.2602539	791.5098267	655.647583	#DIV/0!	0.429874098	0.171649472	-1	0.87	0.92	9.916912079	0.874958456	0.022485813	0.399301732	1.75399854	-1	1999.296021	0.5	150.1332928	6.71906403	1.529728987	23.03010368	2	4.644859791	1	9.289719582	20.16659737	23.03010368	19.09871483	900.0338135	882.3599243	10.15201378	12.80053902	43.32312393	54.62554932	500.8867798	1999.296021
223	s78.11.7	Sox42	11	11:11:45	1862.000115	0	38.94353312	0.461335962	916.0614087	73	41	0	0	448.3786621	779.8734131	646.6885376	#DIV/0!	0.425062254	0.170777556	-1	0.87	0.92	9.916912079	0.874958456	0.022843202	0.401770692	1.739318748	-1	1998.490356	0.5	149.3104788	6.793056547	1.531803828	23.0528965	2	4.644859791	1	9.289719582	20.19248009	23.0528965	19.09962082	1099.881104	1081.398315	10.14195156	12.81955624	43.2076149	54.61497879	500.8934021	1998.490356
224	s78.11.7	Sox42	12	11:14:41	2038.000115	0	39.59748799	0.456268531	1106.847956	74	42	0	0	445.144043	767.5276489	638.8248901	#DIV/0!	0.420028655	0.16768485	-1	0.87	0.92	9.916912079	0.874958456	0.023215125	0.399222406	1.724223116	-1	1998.668213	0.5	146.6195795	6.749473337	1.538109971	23.0757885	2	4.644859791	1	9.289719582	20.1871624	23.0757885	19.09732628	1300.255005	1280.990967	10.13499355	12.7956295	43.19333649	54.53244019	500.8659363	1998.668213
225	s78.11.7	Sox42	13	11:17:02	2179.000115	0	38.90003291	0.448039365	1301.863642	75	43	0	0	446.9211426	760.4594116	634.4725952	#DIV/0!	0.412301123	0.16567198	-1	0.87	0.92	9.916912079	0.874958456	0.022804553	0.401822772	1.701551659	-1	1999.697266	0.5	144.9341582	6.640360938	1.539821524	23.05047607	2	4.644859791	1	9.289719582	20.15971375	23.05047607	19.10023689	1500.331909	1480.873657	10.11825848	12.7358427	43.19536591	54.36997223	500.9038696	1999.697266
226	s78.11.7	Sox42	14	11:20:27	2384.000115	0	24.6617489	0.435322364	286.3474503	76	44	0	0	446.5253906	743.350647	628.0994263	#DIV/0!	0.399307188	0.155042874	-1	0.87	0.92	9.916912079	0.874958456	0.014670154	0.388279697	1.664744408	-1	1999.236328	0.5	135.6042753	6.563809594	1.564347662	23.17426109	2	4.644859791	1	9.289719582	20.16373825	23.17426109	19.09930611	399.9684143	389.1016235	10.11594486	12.70347118	43.17477798	54.21831512	500.8974304	1999.236328
241	s78.9.6	Sox44	1	11:34:31	134.0002635	0	24.29580439	0.374180399	274.8325503	61	29	0	0	350.300293	668.5435791	544.2349243	#DIV/0!	0.476024744	0.185939494	-1	0.87	0.92	9.994706154	0.874997353	0.014448455	0.390608884	1.908487068	-1	2000.876831	0.5	162.7678937	4.833100759	1.318096786	22.26807213	2	4.644859791	1	9.289719582	19.78868103	22.26807213	18.97290802	399.877594	389.4051514	11.86566639	13.77251911	51.30054474	59.54471588	499.9375916	2000.876831
242	s78.9.6	Sox44	2	11:38:08	351.0002633	0	18.02683803	0.394147004	210.4494836	62	30	0	0	348.3823242	641.4082642	533.6646729	#DIV/0!	0.456847777	0.167979737	-1	0.87	0.92	9.994706154	0.874997353	0.010882456	0.367693015	1.841104498	-1	1998.172363	0.5	146.8475103	5.000209558	1.297243046	22.19509506	2	4.644859791	1	9.289719582	19.77732468	22.19509506	18.97468948	299.3602295	291.5661316	11.88940525	13.86181641	51.43775177	59.97109985	499.9867859	1998.172363
243	s78.9.6	Sox44	3	11:42:05	588.0002629	0	14.40910039	0.409949995	181.3506241	63	31	0	0	348.4821777	627.0022583	526.642395	#DIV/0!	0.444209055	0.160063001	-1	0.87	0.92	9.994706154	0.874997353	0.00881168	0.360332595	1.799237661	-1	1998.5354	0.5	139.9521404	5.13287386	1.28239013	22.13222504	2	4.644859791	1	9.289719582	19.75716591	22.13222504	18.97496223	250.4007874	244.1360626	11.88378811	13.90832901	51.47526932	60.2446785	500.013031	1998.5354
244	s78.9.6	Sox44	4	11:45:36	799.0002601	0	4.659384075	0.423900621	125.6428976	64	32	0	0	347.1628418	602.7556763	521.7648315	#DIV/0!	0.424040527	0.134367618	-1	0.87	0.92	9.994706154	0.874997353	0.003237154	0.316874473	1.736233271	-1	1998.016357	0.5	117.4547008	5.264408203	1.273712125	22.12893105	2	4.644859791	1	9.289719582	19.77223015	22.12893105	18.97555733	148.9011841	146.7285309	11.91378689	13.99001789	51.55561447	60.54027557	500.0174866	1998.016357
245	s78.9.6	Sox44	5	11:48:48	991.0002617	0	0.312891538	0.429005645	96.00861898	65	33	0	0	347.4152832	589.6410522	520.0925293	#DIV/0!	0.410802077	0.117950612	-1	0.87	0.92	9.994706154	0.874997353	0.000750935	0.287122725	1.697222548	-1	1998.111328	0.5	103.1090117	5.31051925	1.270193816	22.13467979	2	4.644859791	1	9.289719582	19.77324295	22.13467979	18.97432327	99.56762695	99.23161316	11.93988228	14.03470516	51.66459274	60.72901535	499.8978882	1998.111328
246	s78.9.6	Sox44	6	11:51:15	1138.000264	0	-3.907644035	0.436807054	64.61538387	66	34	0	0	346.8806152	581.9760132	521.9291992	#DIV/0!	0.403960632	0.103177472	-1	0.87	0.92	9.994706154	0.874997353	-0.001663028	0.255414672	1.677741527	-1	1998.181885	0.5	90.1979454	5.379272208	1.264636343	22.1248951	2	4.644859791	1	9.289719582	19.76522827	22.1248951	18.97739029	49.45613861	50.90959549	11.95318413	14.07452393	51.74700165	60.93057632	500.019989	1998.181885
247	s78.9.6	Sox44	7	11:55:50	1413.000254	0	24.79513527	0.436906415	287.5134221	67	35	0	0	349.723877	628.276123	518.1798706	#DIV/0!	0.443359593	0.175235455	-1	0.87	0.92	9.994706154	0.874997353	0.014748095	0.395244533	1.796491931	-1	1998.918701	0.5	153.2476614	5.301526151	1.246189118	21.99941444	2	4.644859791	1	9.289719582	19.75030136	21.99941444	18.97444153	399.5447083	388.8022766	11.96494675	14.05572701	51.84426117	60.90364075	500.0056152	1998.918701
248	s78.9.6	Sox44	8	11:58:31	1574.000263	0	33.88748175	0.43881145	397.4567105	68	36	0	0	349.3979492	641.6434326	516.6555176	#DIV/0!	0.455463998	0.194793414	-1	0.87	0.92	9.994706154	0.874997353	0.019949673	0.427681255	1.836425869	-1	1998.605591	0.5	170.3248878	5.302901513	1.241359363	21.96972656	2	4.644859791	1	9.289719582	19.7456398	21.96972656	18.97535706	550.0889893	535.3986206	11.96487999	14.05618382	51.85836029	60.92251968	500.0098877	1998.605591
249	s78.9.6	Sox44	9	12:02:16	1799.000264	0	38.99253824	0.44145757	522.3574907	69	37	0	0	350.2094727	645.6244507	515.1467896	#DIV/0!	0.457564731	0.202095291	-1	0.87	0.92	9.994706154	0.874997353	0.022868141	0.441675849	1.843537943	-1	1998.671265	0.5	176.7153625	5.31592379	1.237269609	21.95420837	2	4.644859791	1	9.289719582	19.74500465	21.95420837	18.9742012	698.5454102	681.499939	11.97587395	14.07223892	51.90718079	60.99348068	500.0195007	1998.671265
250	s78.9.6	Sox44	10	12:05:43	2006.000263	0	42.68675181	0.442346544	703.6690547	70	38	0	0	346.529541	630.9660034	506.6217957	#DIV/0!	0.450795226	0.197069584	-1	0.87	0.92	9.994706154	0.874997353	0.024979544	0.437159873	1.820814472	-1	1998.750122	0.5	172.3276027	5.312773121	1.23414039	21.93585205	2	4.644859791	1	9.289719582	19.74101448	21.93585205	18.97369576	899.1491699	880.2042847	11.97920895	14.07437038	51.93279648	61.01582718	500.0091248	1998.750122
251	s78.9.6	Sox44	11	12:08:34	2177.000263	0	43.72840853	0.438747228	893.3052181	71	39	0	0	345.7827148	619.3482666	500.6922607	#DIV/0!	0.441699067	0.191582042	-1	0.87	0.92	9.994706154	0.874997353	0.025569757	0.433738843	1.791148719	-1	1999.171753	0.5	167.5643589	5.280836996	1.236276173	21.93909836	2	4.644859791	1	9.289719582	19.7293663	21.93909836	18.9760704	1098.749878	1078.979492	11.97629642	14.05891895	51.95529556	60.99007797	500.0036316	1999.171753
252	s78.9.6	Sox44	12	12:12:50	2433.000262	0	47.04632143	0.429054244	1071.473557	72	40	0	0	344.4934082	607.9733276	493.4425049	#DIV/0!	0.433374142	0.188381328	-1	0.87	0.92	9.994706154	0.874997353	0.027463966	0.434685205	1.764832978	-1	1999.356079	0.5	164.7800935	5.213770077	1.246846174	21.99322701	2	4.644859791	1	9.289719582	19.73040009	21.99322701	18.97714996	1299.073975	1277.593018	11.98482227	14.04085636	51.98828125	60.90703201	500.0466003	1999.356079
253	s78.9.6	Sox44	13	12:16:33	2656.000262	0	49.33449958	0.414800004	1250.871109	73	41	0	0	344.3186035	601.1779175	489.0439148	#DIV/0!	0.427260061	0.186523822	-1	0.87	0.92	9.994706154	0.874997353	0.028772464	0.436558056	1.745993134	-1	1999.318359	0.5	163.1522257	5.082136089	1.255248345	22.02181816	2	4.644859791	1	9.289719582	19.72767639	22.02181816	18.97701263	1498.929565	1476.195313	11.99918461	14.00353336	52.05799866	60.75379181	500.009613	1999.318359
254	s78.9.6	Sox44	14	12:20:27	2890.000261	0	23.95717983	0.405463494	283.4566698	74	42	0	0	346.9016113	593.4210205	487.1905518	#DIV/0!	0.415420756	0.17901366	-1	0.87	0.92	9.994706154	0.874997353	0.014268377	0.430921318	1.710632067	-1	1999.00647	0.5	156.558667	5.044500327	1.273225075	22.14595604	2	4.644859791	1	9.289719582	19.74164581	22.14595604	18.97413445	398.8311157	388.4648132	12.03661633	14.02603531	52.1733017	60.79653549	500.0199585	1999.00647
255	s78.11.3	Sox42	1	8:21:01	199.5000858	0	28.83671556	0.411885906	263.1234793	33	1	0	0	340.418457	680.3360596	532.9317627	#DIV/0!	0.499631907	0.216663948	-1	0.87	0.92	9.994706154	0.874997353	0.01705421	0.433647142	1.998528709	-1	1999.459717	0.5	189.5291678	5.564386171	1.387565231	21.72013664	2	4.644859791	1	9.289719582	19.72509575	21.72013664	18.97710228	399.0797119	386.6839294	9.97897625	12.1777029	43.37022018	52.92624283	499.9825439	1999.459717
256	s78.11.3	Sox42	2	8:24:54	432.5000865	0	21.47659672	0.434374104	201.8919071	34	2	0	0	337.2687988	641.2631836	511.9854736	#DIV/0!	0.474055571	0.201598522	-1	0.87	0.92	9.994706154	0.874997353	0.012842325	0.42526348	1.901341558	-1	2000.231079	0.5	176.418554	5.700846242	1.351053304	21.58830452	2	4.644859791	1	9.289719582	19.70380211	21.58830452	18.97764778	298.7841492	289.5336304	10.08177853	12.33390522	43.87165833	53.67196274	500.019165	2000.231079
257	s78.11.3	Sox42	3	8:28:08	626.5000849	0	18.43428389	0.450531445	169.2495109	35	3	0	0	334.505127	618.1483765	499.1170044	#DIV/0!	0.458859491	0.192561166	-1	0.87	0.92	9.994706154	0.874997353	0.011105238	0.419651701	1.847948885	-1	2000.018066	0.5	168.4920325	5.840219101	1.336571289	21.58379173	2	4.644859791	1	9.289719582	19.70899582	21.58379173	18.97432899	249.8140869	241.875473	10.16435051	12.47126293	44.21659851	54.25204086	500.0089417	2000.018066
258	s78.11.3	Sox42	4	8:32:03	861.5000863	0	7.936050842	0.45527561	114.7854136	36	4	0	0	328.2839355	569.0237427	478.2809753	#DIV/0!	0.423075153	0.159470968	-1	0.87	0.92	9.994706154	0.874997353	0.005105394	0.376932957	1.733328016	-1	2000.366699	0.5	139.5622593	5.866070407	1.329045606	21.59485626	2	4.644859791	1	9.289719582	19.69791222	21.59485626	18.9780159	150.1723175	146.6538086	10.24710083	12.56403255	44.60642624	54.69220734	500.003418	2000.366699
259	s78.11.3	Sox42	5	8:36:13	1111.500085	0	3.334219661	0.463223092	85.29089758	37	5	0	0	325.2897949	546.1409302	470.6503601	#DIV/0!	0.404384881	0.138225439	-1	0.87	0.92	9.994706154	0.874997353	0.00247578	0.341816536	1.678936563	-1	2000.746948	0.5	120.9920642	5.898532167	1.314507622	21.5504303	2	4.644859791	1	9.289719582	19.68378639	21.5504303	18.97542572	100.8272781	99.25947571	10.30978107	12.63925457	44.91756821	55.0666008	500.0253601	2000.746948
260	s78.11.3	Sox42	6	8:38:46	1264.500087	0	-2.034668209	0.46317057	56.74785635	38	6	0	0	325.7563477	532.298584	471.0735474	#DIV/0!	0.388019511	0.1150201	-1	0.87	0.92	9.994706154	0.874997353	-0.000591888	0.296428652	1.634039023	-1	1997.811768	0.5	100.5321691	5.902815573	1.315552424	21.58056068	2	4.644859791	1	9.289719582	19.67879868	21.58056068	18.97612953	49.86546326	50.55989456	10.34530449	12.67630672	45.0864563	55.24533081	500.0415344	1997.811768
261	s78.11.3	Sox42	7	8:43:32	1550.500083	0	29.45382781	0.464473326	273.7596236	39	7	0	0	334.3613281	602.088562	480.942627	#DIV/0!	0.444664209	0.201209494	-1	0.87	0.92	9.994706154	0.874997353	0.017420408	0.452497616	1.800712317	-1	1997.914185	0.5	175.8741629	5.84058605	1.298087068	21.48957253	2	4.644859791	1	9.289719582	19.67248154	21.48957253	18.97617149	399.1757202	386.4910278	10.40252209	12.70910645	45.34698868	55.40192032	499.9910278	1997.914185
262	s78.11.3	Sox42	8	8:46:57	1755.500085	0	37.84377897	0.46903783	389.4596106	40	8	0	0	334.208252	618.2815552	480.1563721	#DIV/0!	0.459456215	0.223401753	-1	0.87	0.92	9.994706154	0.874997353	0.022219456	0.486230778	1.849988896	-1	1997.934814	0.5	195.2740953	5.858307867	1.289960321	21.46632004	2	4.644859791	1	9.289719582	19.67131996	21.46632004	18.9766922	550.1491089	533.7584229	10.43982697	12.75360394	45.51314545	55.6002121	499.9266052	1997.934814
263	s78.11.3	Sox42	9	8:50:41	1979.500087	0	42.07243416	0.481563704	521.9418905	41	9	0	0	330.9963379	607.8498535	473.3954163	#DIV/0!	0.455463654	0.221196791	-1	0.87	0.92	9.994706154	0.874997353	0.024640585	0.485651905	1.836424709	-1	1997.752441	0.5	193.3291033	5.94963905	1.277542876	21.441576	2	4.644859791	1	9.289719582	19.68111992	21.441576	18.97769547	698.7900391	680.3432617	10.49013996	12.8392725	45.70257568	55.9370842	500.0356445	1997.752441
264	s78.11.3	Sox42	10	8:53:43	2161.500086	0	43.31644695	0.48931626	715.8994206	42	10	0	0	328.4724121	587.800354	463.9961243	#DIV/0!	0.441183712	0.210622925	-1	0.87	0.92	9.994706154	0.874997353	0.025309691	0.477404127	1.789496872	-1	2001.111816	0.5	184.3969525	6.006390849	1.270207618	21.43767929	2	4.644859791	1	9.289719582	19.68405342	21.43767929	18.97358322	899.7498779	880.3084106	10.53536129	12.90689564	45.88929367	56.21908188	500.0026245	2001.111816
265	s78.11.3	Sox42	11	8:57:48	2406.500085	0	45.96066355	0.502096325	904.1456778	43	11	0	0	327.3977051	574.8591919	456.8542175	#DIV/0!	0.430473219	0.205276311	-1	0.87	0.92	10.02020073	0.8750101	0.026848968	0.476861979	1.755843682	-1	1998.911499	0.5	179.521088	6.100232424	1.258751877	21.42675972	2	4.644859791	1	9.289719582	19.68933678	21.42675972	18.97565269	1098.54895	1077.536377	10.59641075	13.0046587	46.13804626	56.62385178	500.0233459	1998.911499
266	s78.11.3	Sox42	12	9:01:05	2603.500085	0	45.54881992	0.505605152	1102.837257	44	12	0	0	325.652832	567.2941284	452.5692139	#DIV/0!	0.425954164	0.202231803	-1	0.87	0.92	10.02020073	0.8750101	0.026621783	0.474773626	1.742021173	-1	1998.289795	0.5	176.8035559	6.119821833	1.254387708	21.44021606	2	4.644859791	1	9.289719582	19.70033264	21.44021606	18.97712135	1299.168457	1277.821533	10.65379715	13.06966209	46.35491562	56.86639404	500.0145264	1998.289795
267	s78.11.3	Sox42	13	9:05:10	2848.500086	0	49.0282854	0.512681184	1287.612688	45	13	0	0	324.3833008	557.8574829	447.9241028	#DIV/0!	0.418519406	0.197063557	-1	0.87	0.92	10.02020073	0.8750101	0.028618631	0.47085883	1.719747846	-1	1997.807739	0.5	172.2435946	6.20146877	1.254315015	21.49840546	2	4.644859791	1	9.289719582	19.71446609	21.49840546	18.97610664	1499.130981	1475.858521	10.71430016	13.16225338	46.57538605	57.21671295	499.9967651	1997.807739
268	s78.11.3	Sox42	14	9:08:43	3061.500085	0	27.40888372	0.512885878	290.7165424	46	14	0	0	329.7392578	563.2244263	449.9933167	#DIV/0!	0.414550857	0.201040836	-1	0.87	0.92	10.02020073	0.8750101	0.01622619	0.48496061	1.708090295	-1	2000.896118	0.5	175.9915816	6.232358635	1.259862643	21.59473038	2	4.644859791	1	9.289719582	19.72914505	21.59473038	18.97468758	399.094574	387.164856	10.79928207	13.25937366	46.89973068	57.58355713	499.9587402	2000.896118
269	s78.14.3	Sox44	1	13:08:44	1917.000022	0	27.83885719	0.422920171	270.3546564	91	59	0	0	452.770752	829.0656128	682.5375977	#DIV/0!	0.453878264	0.176738744	-1	0.87	0.92	9.916912079	0.874958456	0.016487985	0.389396801	1.83109357	-1	1999.047119	0.5	154.5653823	6.337968335	1.550724266	23.365839	2	4.644859791	1	9.289719582	20.16858482	23.365839	19.09800529	400.0787354	387.9811401	10.68096638	13.17829514	45.52990341	56.1753006	500.8907776	1999.047119
270	s78.14.3	Sox44	2	13:11:41	2094.000022	0	21.90592588	0.432164113	200.0854104	92	60	0	0	451.0708008	800.019043	671.1253052	#DIV/0!	0.43617492	0.161113337	-1	0.87	0.92	9.916912079	0.874958456	0.013091798	0.369377811	1.773599713	-1	1999.682861	0.5	140.9451236	6.39864248	1.533550135	23.29478455	2	4.644859791	1	9.289719582	20.14858437	23.29478455	19.09743881	299.9486389	290.4601135	10.70550919	13.22652626	45.6896019	56.44894791	500.90979	1999.682861
271	s78.14.3	Sox44	3	13:13:54	2227.000022	0	17.82923646	0.440448785	169.4911578	93	61	0	0	449.9689941	787.2289429	668.3224487	#DIV/0!	0.428414061	0.151044363	-1	0.87	0.92	9.916912079	0.874958456	0.010761672	0.352566306	1.749518196	-1	1999.703125	0.5	132.1379254	6.462587963	1.520992968	23.24493217	2	4.644859791	1	9.289719582	20.13717842	23.24493217	19.09917641	249.6566772	241.9132385	10.71979523	13.26606178	45.78049469	56.65470505	500.8788147	1999.703125
272	s78.14.3	Sox44	4	13:16:35	2388.000022	0	9.7316613	0.451494019	106.3162062	94	62	0	0	448.8618164	757.8708496	661.6749268	#DIV/0!	0.407733103	0.126929177	-1	0.87	0.92	9.916912079	0.874958456	0.006135205	0.311304566	1.688427979	-1	1999.17334	0.5	111.0118528	6.596770497	1.516220051	23.26601028	2	4.644859791	1	9.289719582	20.15780067	23.26601028	19.09851837	149.5702057	145.3018494	10.75056362	13.34934807	45.85341644	56.93777466	500.9040222	1999.17334
273	s78.14.3	Sox44	5	13:18:07	2480.000022	0	5.034183562	0.455441872	76.37378784	95	63	0	0	450.0473633	751.7087402	663.144043	#DIV/0!	0.401300877	0.117817836	-1	0.87	0.92	9.916912079	0.874958456	0.003449486	0.29358978	1.670288066	-1	1999.294434	0.5	103.0493452	6.627229716	1.510645615	23.24901199	2	4.644859791	1	9.289719582	20.15189934	23.24901199	19.09811974	99.16997528	96.90344238	10.76448059	13.37528419	45.92995071	57.06974411	500.8870544	1999.294434
274	s78.14.3	Sox44	6	13:20:27	2620.000022	0	0.646318366	0.461722655	45.62282273	96	64	0	0	447.9411621	738.6572876	662.7952881	#DIV/0!	0.393573759	0.102702567	-1	0.87	0.92	9.916912079	0.874958456	0.000940967	0.260948715	1.64900516	-1	1999.639893	0.5	89.84429967	6.677349952	1.502347371	23.21680641	2	4.644859791	1	9.289719582	20.14176369	23.21680641	19.09970284	49.48933792	49.10034943	10.77187157	13.4023962	45.99008942	57.22101212	500.8778381	1999.639893
275	s78.14.3	Sox44	7	13:23:58	2831.000022	0	24.96301339	0.470036829	293.0042963	97	65	0	0	441.2624512	743.5040283	635.413147	#DIV/0!	0.40650967	0.145380357	-1	0.87	0.92	9.916912079	0.874958456	0.014840953	0.357630748	1.684947419	-1	1999.428467	0.5	127.165423	6.697470064	1.481550019	23.10519409	2	4.644859791	1	9.289719582	20.13746262	23.10519409	19.09932709	400.7891235	389.7798157	10.78043556	13.4186554	46.03694916	57.30324554	500.9134521	1999.428467
276	s78.14.3	Sox44	8	13:27:09	3022.000022	0	34.34275892	0.465965354	400.5817396	98	66	0	0	449.1394043	794.1316528	651.3460083	#DIV/0!	0.434427021	0.179800974	-1	0.87	0.92	9.916912079	0.874958456	0.020201095	0.413880733	1.768118418	-1	1999.576904	0.5	157.2851021	6.622629235	1.47714084	23.06746864	2	4.644859791	1	9.289719582	20.1354866	23.06746864	19.09986496	549.7860107	534.6608276	10.79050446	13.39918613	46.08248138	57.22325516	500.9343567	1999.576904
277	s78.14.3	Sox44	9	13:30:10	3203.000022	0	38.12215748	0.461808002	530.7813692	99	67	0	0	447.1411133	794.6116943	649.5598755	#DIV/0!	0.437283498	0.182544279	-1	0.87	0.92	9.916912079	0.874958456	0.022362184	0.417450647	1.777093787	-1	1999.498779	0.5	159.6786334	6.60383518	1.485548987	23.11561203	2	4.644859791	1	9.289719582	20.1437149	23.11561203	19.09794235	699.9814453	682.9592896	10.79593945	13.39738178	46.08326721	57.18772125	500.9037476	1999.498779
278	s78.14.3	Sox44	10	13:33:17	3390.000022	0	39.42722533	0.453238562	717.7158808	100	68	0	0	444.4658203	779.3155518	638.0012207	#DIV/0!	0.429671563	0.181331337	-1	0.87	0.92	9.916912079	0.874958456	0.023108847	0.422023128	1.753375662	-1	1999.439331	0.5	158.6129096	6.528879072	1.495028632	23.15539932	2	4.644859791	1	9.289719582	20.14636993	23.15539932	19.09926796	899.9606934	881.9186401	10.79989529	13.37196159	46.09014893	57.06682205	500.8871765	1999.439331
279	s78.14.3	Sox44	11	13:36:21	3574.000022	0	39.77833871	0.436536055	905.5286917	101	69	0	0	441.9968262	764.8565063	630.0361938	#DIV/0!	0.422117976	0.176268766	-1	0.87	0.92	9.916912079	0.874958456	0.023310595	0.417581757	1.73045701	-1	1999.349609	0.5	154.1776931	6.37561621	1.513123631	23.23223877	2	4.644859791	1	9.289719582	20.14966965	23.23223877	19.0989151	1099.97522	1081.339966	10.81234646	13.32406235	46.13368988	56.85057831	500.9059448	1999.349609
280	s78.14.3	Sox44	12	13:39:23	3756.000022	0	39.51203243	0.413694515	1092.865177	102	70	0	0	439.4116211	756.1010132	623.3190918	#DIV/0!	0.418845348	0.175613997	-1	0.87	0.92	9.916912079	0.874958456	0.023154386	0.419281241	1.720712373	-1	1999.692993	0.5	153.6313655	6.150989382	1.536676662	23.31824303	2	4.644859791	1	9.289719582	20.14327431	23.31824303	19.09816742	1299.741821	1280.819458	10.81547832	13.23897552	46.16320038	56.50729752	500.892395	1999.692993
281	s78.14.3	Sox44	13	13:42:54	3967.000022	0	39.75995796	0.38375887	1273.886593	103	71	0	0	439.2624512	744.7971802	616.0270386	#DIV/0!	0.410225411	0.172892896	-1	0.87	0.92	9.916912079	0.874958456	0.023304165	0.421458281	1.695563047	-1	1998.999756	0.5	151.198446	5.882638321	1.579053067	23.50865364	2	4.644859791	1	9.289719582	20.1566391	23.50865364	19.09814262	1499.845825	1480.493042	10.8315506	13.14948654	46.1894722	56.07395554	500.9012146	1998.999756
282	s78.14.3	Sox44	14	13:45:53	4146.000022	0	23.59151354	0.363541182	273.4842938	104	72	0	0	440.7692871	727.1856689	612.9292603	#DIV/0!	0.393869673	0.15712137	-1	0.87	0.92	9.916912079	0.874958456	0.014061164	0.398917157	1.649810207	-1	1998.833252	0.5	137.3944723	5.735046973	1.621330902	23.73478699	2	4.644859791	1	9.289719582	20.17593193	23.73478699	19.09727097	399.7513428	389.4400024	10.86606503	13.12588596	46.28100204	55.90608215	500.9042358	1998.833252
283	s78.16.7	Sox44	1	9:40:35	140.5001184	0	28.46260327	0.489264817	283.972218	47	15	0	0	330.3723145	616.6525269	482.7592773	#DIV/0!	0.464248827	0.217129167	-1	0.87	0.92	10.02020073	0.8750101	0.016844579	0.46769998	1.866538145	-1	1998.931396	0.5	189.8887021	6.025720605	1.273120055	21.79509544	2	4.644859791	1	9.289719582	19.72419357	21.79509544	18.97453308	400.4911804	388.1695557	11.07122326	13.44928455	48.08165741	58.40943146	499.9601135	1998.931396
284	s78.16.7	Sox44	2	9:44:30	375.5001195	0	21.9689473	0.499907864	211.7536469	48	16	0	0	326.6057129	575.508606	462.0432434	#DIV/0!	0.432492044	0.197156674	-1	0.87	0.92	10.02020073	0.8750101	0.013130477	0.455861967	1.762089833	-1	1999.159912	0.5	172.4416175	6.095387565	1.261775803	21.76047134	2	4.644859791	1	9.289719582	19.71670723	21.76047134	18.97640038	299.9275208	290.4313354	11.10206604	13.50741196	48.23742676	58.68842697	499.9742126	1999.159912
285	s78.16.7	Sox44	3	9:49:58	703.5001131	0	15.81088824	0.512313445	186.6907723	49	17	0	0	319.8110352	537.178894	441.7243652	#DIV/0!	0.404647058	0.177695978	-1	0.87	0.92	10.02020073	0.8750101	0.009612208	0.439138193	1.679675918	-1	1998.731323	0.5	155.3871447	6.203231798	1.254375896	21.78019333	2	4.644859791	1	9.289719582	19.73502159	21.78019333	18.9757328	249.6842346	242.7576141	11.16664886	13.61413002	48.45799255	59.07890701	500.0063171	1998.731323
286	s78.16.7	Sox44	4	9:53:53	938.5001184	0	6.308382951	0.523955495	123.1651115	50	18	0	0	311.8164063	489.2564087	426.9824219	#DIV/0!	0.362672822	0.127282925	-1	0.87	0.92	10.02020073	0.8750101	0.004178701	0.350957991	1.569052811	-1	1998.789063	0.5	111.3064117	6.275910294	1.242242895	21.75265694	2	4.644859791	1	9.289719582	19.73160934	21.75265694	18.97775841	148.9538116	146.0637512	11.21620464	13.69222546	48.68011856	59.42644501	499.9941101	1998.789063
287	s78.16.7	Sox44	5	9:56:41	1106.500117	0	1.50466095	0.531764661	91.86032329	51	19	0	0	309.1467285	477.2419739	426.2749939	#DIV/0!	0.352222257	0.106794839	-1	0.87	0.92	10.02020073	0.8750101	0.001432062	0.303202984	1.543739363	-1	1998.821289	0.5	93.39148995	6.341745673	1.237741831	21.75819588	2	4.644859791	1	9.289719582	19.73474884	21.75819588	18.97675133	99.36667633	98.51485443	11.24447155	13.74646091	48.79163742	59.64818573	499.9676819	1998.821289
288	s78.16.7	Sox44	6	9:59:27	1272.500119	0	-4.667308153	0.535075307	65.0553837	52	20	0	0	310.5212402	470.9682617	428.5358887	#DIV/0!	0.340674807	0.090096035	-1	0.87	0.92	10.02020073	0.8750101	-0.002097382	0.264463451	1.516702244	-1	1998.282349	0.5	78.76723526	6.369990285	1.235888021	21.78217316	2	4.644859791	1	9.289719582	19.74831581	21.78217316	18.97456169	49.84095764	51.57630157	11.29098225	13.80357075	48.95103836	59.84414291	500.0469971	1998.282349
289	s78.16.7	Sox44	7	10:04:48	1593.500114	0	27.37804755	0.538687793	296.18997	53	21	0	0	326.1130371	552.6088257	445.9723206	#DIV/0!	0.409866397	0.19296924	-1	0.87	0.92	10.02020073	0.8750101	0.016231105	0.470810101	1.694531536	-1	1998.119019	0.5	168.6912322	6.331448109	1.220633035	21.72352791	2	4.644859791	1	9.289719582	19.75720024	21.72352791	18.97541428	400.23526	388.3009644	11.36506939	13.86247253	49.24470901	60.0659256	500.0136719	1998.119019
290	s78.16.7	Sox44	8	10:08:22	1807.50012	0	35.98100741	0.543026821	412.8204093	54	22	0	0	327.7109375	572.2675171	451.324646	#DIV/0!	0.427346603	0.211339745	-1	0.87	0.92	10.02020073	0.8750101	0.021124861	0.494539428	1.746256995	-1	2000.653198	0.5	184.9848076	6.372644363	1.21918767	21.7679081	2	4.644859791	1	9.289719582	19.77968979	21.7679081	18.97554398	549.2241821	533.4716187	11.43421936	13.94777298	49.47479248	60.35070419	499.9901428	2000.653198
291	s78.16.7	Sox44	9	10:11:51	2016.500118	0	39.04004627	0.545202563	550.1235208	55	23	0	0	323.1401367	561.7408447	444.4926147	#DIV/0!	0.424752286	0.208722992	-1	0.87	0.92	10.02020073	0.8750101	0.022878418	0.491399338	1.738381528	-1	2000.117554	0.5	182.6454611	6.375240983	1.215027405	21.78013229	2	4.644859791	1	9.289719582	19.78732491	21.78013229	18.9756012	699.9208374	682.5621948	11.49425411	14.00891972	49.71066666	60.58616257	499.9416809	2000.117554
292	s78.16.7	Sox44	10	10:15:55	2260.500119	0	42.55255501	0.545677318	734.2261789	56	24	0	0	320.0310059	540.0435791	432.8317871	#DIV/0!	0.407397813	0.198524334	-1	0.87	0.92	10.02020073	0.8750101	0.024881677	0.487298478	1.68747268	-1	2000.418823	0.5	173.7471747	6.368276364	1.212597617	21.80290985	2	4.644859791	1	9.289719582	19.79002762	21.80290985	18.97478676	900.3782349	881.1113281	11.55843067	14.07008553	49.97802353	60.83828354	499.9631348	2000.418823
293	s78.16.7	Sox44	11	10:19:39	2484.500117	0	43.35315717	0.538211312	924.7239343	57	25	0	0	317.3327637	526.96698	427.4423523	#DIV/0!	0.397812812	0.188863119	-1	0.87	0.92	10.02020073	0.8750101	0.025334635	0.474753737	1.660613212	-1	2000.768433	0.5	165.3206316	6.295456605	1.214348246	21.81499672	2	4.644859791	1	9.289719582	19.78384399	21.81499672	18.97508049	1099.746094	1079.685059	11.5899477	14.07280731	50.13042831	60.86963272	499.9768677	2000.768433
294	s78.16.7	Sox44	12	10:22:49	2674.500117	0	44.92320114	0.529715873	1113.327009	58	26	0	0	316.7414551	519.0822144	423.0254822	#DIV/0!	0.38980484	0.185051095	-1	0.87	0.92	10.02020073	0.8750101	0.026234646	0.474727546	1.638819946	-1	2000.524536	0.5	161.9640441	6.223839713	1.218757086	21.84591103	2	4.644859791	1	9.289719582	19.79015541	21.84591103	18.97494888	1300.379517	1279.228882	11.62352943	14.07763195	50.25834656	60.86951065	500.0787659	2000.524536
295	s78.16.7	Sox44	13	10:25:37	2842.500119	0	47.03490873	0.521686115	1298.920257	59	27	0	0	315.0288086	511.6757813	420.2949219	#DIV/0!	0.384319485	0.178591332	-1	0.87	0.92	10.02020073	0.8750101	0.027441958	0.464694972	1.624219015	-1	2000.455078	0.5	156.3047768	6.164620194	1.224672023	21.88459778	2	4.644859791	1	9.289719582	19.78865623	21.88459778	18.97566795	1500.081787	1477.621582	11.64951706	14.08093071	50.37434006	60.88815308	499.940979	2000.455078
296	s78.16.7	Sox44	14	10:28:04	2989.50012	0	24.47268161	0.517775397	302.0399612	60	28	0	0	320.2478027	521.3491211	424.8903809	#DIV/0!	0.385732535	0.185017556	-1	0.87	0.92	10.02020073	0.8750101	0.014553362	0.479652451	1.627955342	-1	2000.314453	0.5	161.917684	6.125856436	1.225620479	21.90247345	2	4.644859791	1	9.289719582	19.78542519	21.90247345	18.97299576	398.8569946	388.117157	11.68471336	14.10044765	50.53570938	60.98361969	500.0118713	2000.314453
[truncated: 36 more columns]
