# Supplementary material for: Increased SBPase activity improves photosynthesis and grain yield in wheat grown in greenhouse conditions
Source: Philos Trans R Soc Lond B Biol Sci. 2017 Aug 14;372(1730):20160384. doi: 10.1098/rstb.2016.0384 (PMC5566882; doi:10.1098/rstb.2016.0384)
Supplement: Data file 5 [file rstb20160384supp6.csv]

sample	name	parent	SBP.Bd	SBP.Ta
42	S35b.2.1+	Sox23	1.122731195	1.707525968
22	S35b.2.5+	Sox23	1.504887352	2.009189529
21	S35b.2.6+	Sox23	0.966090713	1.715752301
41	S35b.2.7+	Sox23	0.940536381	1.246862673
30	S35b.2.8+	Sox23	0.621000401	1.016744714
25	S35b.3.10+	Sox23	0.984395824	1.314139037
28	S35b.3.14+	Sox23	1.334332332	1.09895435
44	S35b.3.2+	Sox23	1.047361463	1.241396319
45	S35b.3.8+	Sox23	0.179616317	2.036331223
29	S35b.3.9+	Sox23	1.753650196	0.823376589
26	S36.2.4c	WT	0.004690376	0.825877595
24	S36.2.5c	WT	0.004992299	2.151128052
23	S36.2.6c	WT	0.001330869	0.669843493
27	S36.2.6c	WT	0.002911743	0.660285113
31	S36.2.8c	WT	0.002106397	1.27266237
38	S11.1.3c	WT	0.001873962	1.493565106
36	S11.1.4c	WT	0.001930864	1.124766222
32	S11.1.5c	WT	0.001080873	0.791669353
34	S11.1.7c	WT	0.000891161	0.751916721
37	S71.6.11+	AZ	0.060659133	0.531084143
40	S71.6.12+	AZ	0.395642883	1.096316468
33	S71.6.17+	AZ	0.067428527	0.795096322
35	S71.6.28-	AZ	0.001401406	0.748694997
39	S71.6.29+	AZ	0.257824049	0.767319972
m1	S78.1	Sox4	10.03817138	0.65747763
m2	S78.2	Sox4	11.56060063	2.034638783
m3	S78.3	Sox4	6.405117268	0.498903938
m4	S78.4	Sox4	3.832871017	0.225093248
r1	R3P1.1C	WT	0.45505328	0.585740606
r2	R3P1.2C	WT	0.584488747	0.403671645
